# Supplementary material for: AutoMLST2: a web server for phylogeny and microbial taxonomy
Source: Nucleic Acids Res. 2025 May 13;53(W1):W45–50. doi: 10.1093/nar/gkaf397 (PMC12230714; doi:10.1093/nar/gkaf397)
Supplement: gkaf397_Supplemental_Files [file gkaf397_supplemental_files.zip]

Archive with 2 entries (2 files):
- benchmark_trees.zip
- new_autoMLST2_workflow.graphml
