# Supplementary material for: AutoMLST2: a web server for phylogeny and microbial taxonomy
Source: Nucleic Acids Res. 2025 May 13;53(W1):W45–50. doi: 10.1093/nar/gkaf397 (PMC12230714; doi:10.1093/nar/gkaf397)
Supplement: gkaf397_Supplemental_Files [file gkaf397_supplemental_files.zip › new_autoMLST2_workflow.graphml]

<?xml version="1.0" encoding="UTF-8" standalone="no"?>
<!--Created by yFiles for HTML 2.6.0.4-->
<graphml xsi:schemaLocation="http://graphml.graphdrawing.org/xmlns http://www.yworks.com/xml/schema/graphml.html/2.0/ygraphml.xsd " xmlns="http://graphml.graphdrawing.org/xmlns" xmlns:demostyle2="http://www.yworks.com/yFilesHTML/demos/FlatDemoStyle/2.0" xmlns:demostyle="http://www.yworks.com/yFilesHTML/demos/FlatDemoStyle/1.0" xmlns:icon-style="http://www.yworks.com/yed-live/icon-style/1.0" xmlns:bpmn="http://www.yworks.com/xml/yfiles-bpmn/2.0" xmlns:demotablestyle="http://www.yworks.com/yFilesHTML/demos/FlatDemoTableStyle/1.0" xmlns:uml="http://www.yworks.com/yFilesHTML/demos/UMLDemoStyle/1.0" xmlns:GraphvizNodeStyle="http://www.yworks.com/yFilesHTML/graphviz-node-style/1.0" xmlns:Vue2jsNodeStyle="http://www.yworks.com/demos/yfiles-vuejs-node-style/1.0" xmlns:Vue3jsNodeStyle="http://www.yworks.com/demos/yfiles-vue-node-style/3.0" xmlns:explorer-style="http://www.yworks.com/data-explorer/1.0" xmlns:y="http://www.yworks.com/xml/yfiles-common/3.0" xmlns:x="http://www.yworks.com/xml/yfiles-common/markup/3.0" xmlns:yjs="http://www.yworks.com/xml/yfiles-for-html/2.0/xaml" xmlns:xsi="http://www.w3.org/2001/XMLSchema-instance">
	<key id="d0" for="node" attr.type="int" attr.name="zOrder" y:attr.uri="http://www.yworks.com/xml/yfiles-z-order/1.0/zOrder"/>
	<key id="d1" for="node" attr.type="boolean" attr.name="Expanded" y:attr.uri="http://www.yworks.com/xml/yfiles-common/2.0/folding/Expanded">
		<default>true</default>
	</key>
	<key id="d2" for="node" attr.type="string" attr.name="url"/>
	<key id="d3" for="node" attr.type="string" attr.name="description"/>
	<key id="d4" for="node" attr.name="NodeLabels" y:attr.uri="http://www.yworks.com/xml/yfiles-common/2.0/NodeLabels"/>
	<key id="d5" for="node" attr.name="NodeGeometry" y:attr.uri="http://www.yworks.com/xml/yfiles-common/2.0/NodeGeometry"/>
	<key id="d6" for="all" attr.name="UserTags" y:attr.uri="http://www.yworks.com/xml/yfiles-common/2.0/UserTags"/>
	<key id="d7" for="node" attr.name="NodeStyle" y:attr.uri="http://www.yworks.com/xml/yfiles-common/2.0/NodeStyle"/>
	<key id="d8" for="node" attr.name="NodeViewState" y:attr.uri="http://www.yworks.com/xml/yfiles-common/2.0/folding/1.1/NodeViewState"/>
	<key id="d9" for="edge" attr.type="string" attr.name="url"/>
	<key id="d10" for="edge" attr.type="string" attr.name="description"/>
	<key id="d11" for="edge" attr.name="EdgeLabels" y:attr.uri="http://www.yworks.com/xml/yfiles-common/2.0/EdgeLabels"/>
	<key id="d12" for="edge" attr.name="EdgeGeometry" y:attr.uri="http://www.yworks.com/xml/yfiles-common/2.0/EdgeGeometry"/>
	<key id="d13" for="edge" attr.name="EdgeStyle" y:attr.uri="http://www.yworks.com/xml/yfiles-common/2.0/EdgeStyle"/>
	<key id="d14" for="edge" attr.name="EdgeViewState" y:attr.uri="http://www.yworks.com/xml/yfiles-common/2.0/folding/1.1/EdgeViewState"/>
	<key id="d15" for="port" attr.name="PortLabels" y:attr.uri="http://www.yworks.com/xml/yfiles-common/2.0/PortLabels"/>
	<key id="d16" for="port" attr.name="PortLocationParameter" y:attr.uri="http://www.yworks.com/xml/yfiles-common/2.0/PortLocationParameter">
		<default>
			<x:Static Member="y:FreeNodePortLocationModel.NodeCenterAnchored"/>
		</default>
	</key>
	<key id="d17" for="port" attr.name="PortStyle" y:attr.uri="http://www.yworks.com/xml/yfiles-common/2.0/PortStyle">
		<default>
			<x:Static Member="y:VoidPortStyle.Instance"/>
		</default>
	</key>
	<key id="d18" for="port" attr.name="PortViewState" y:attr.uri="http://www.yworks.com/xml/yfiles-common/2.0/folding/1.1/PortViewState"/>
	<key id="d19" attr.name="SharedData" y:attr.uri="http://www.yworks.com/xml/yfiles-common/2.0/SharedData"/>
	<data key="d19">
		<y:SharedData>
			<y:InteriorLabelModel x:Key="1"/>
			<y:CompositeLabelModelParameter x:Key="2">
				<y:CompositeLabelModelParameter.Parameter>
					<y:InteriorLabelModelParameter Position="Center" Model="{y:GraphMLReference 1}"/>
				</y:CompositeLabelModelParameter.Parameter>
				<y:CompositeLabelModelParameter.Model>
					<y:CompositeLabelModel>
						<y:CompositeLabelModel.LabelModels>
							<y:ExteriorLabelModel Insets="5"/>
							<y:GraphMLReference ResourceKey="1"/>
							<x:Static Member="y:FreeNodeLabelModel.Instance"/>
						</y:CompositeLabelModel.LabelModels>
					</y:CompositeLabelModel>
				</y:CompositeLabelModelParameter.Model>
			</y:CompositeLabelModelParameter>
			<yjs:Font x:Key="3" fontSize="12"/>
			<yjs:Stroke x:Key="4" fill="#FF663800"/>
			<yjs:Font x:Key="5" fontSize="12"/>
			<y:FreeNodePortLocationModelParameter x:Key="6" Ratio="0.003937007874015741,0.5"/>
			<y:FreeNodePortLocationModelParameter x:Key="7" Ratio="0.9958677685950413,0.5"/>
			<y:FreeNodePortLocationModelParameter x:Key="8" Ratio="0.5,0.016129032258064502"/>
			<y:FreeNodePortLocationModelParameter x:Key="9" Ratio="0.9958677685950413,0.5"/>
			<yjs:Stroke x:Key="10" fill="#FF663800"/>
			<yjs:SolidColorFill x:Key="11" color="DarkOrange"/>
			<y:FreeNodePortLocationModelParameter x:Key="12" Ratio="0.004950495049504955,0.5"/>
			<y:FreeNodePortLocationModelParameter x:Key="13" Ratio="0.5,0.9838709677419355"/>
			<y:FreeNodePortLocationModelParameter x:Key="14" Ratio="0.5,0.9838709677419355"/>
			<y:FreeNodePortLocationModelParameter x:Key="15" Ratio="0.004132231404958664,0.5"/>
			<y:FreeNodePortLocationModelParameter x:Key="16" Ratio="0.004132231404958664,0.5"/>
			<y:FreeNodePortLocationModelParameter x:Key="17" Ratio="0.9958677685950413,0.5"/>
			<y:FreeNodePortLocationModelParameter x:Key="18" Ratio="0.5,0.016129032258064502"/>
			<y:FreeNodePortLocationModelParameter x:Key="19" Ratio="0.9958677685950413,0.5"/>
			<y:FreeNodePortLocationModelParameter x:Key="20" Ratio="0.004132231404958664,0.5"/>
			<yjs:Font x:Key="21" fontSize="12"/>
			<y:FreeNodePortLocationModelParameter x:Key="22" Ratio="0.995049504950495,0.5"/>
			<y:FreeNodePortLocationModelParameter x:Key="23" Ratio="0.004950495049504955,0.5"/>
			<y:FreeNodePortLocationModelParameter x:Key="24" Ratio="0.995049504950495,0.5"/>
			<y:FreeNodePortLocationModelParameter x:Key="25" Ratio="0.9958677685950413,0.5"/>
			<y:FreeNodePortLocationModelParameter x:Key="26" Ratio="0.004132231404958664,0.5"/>
			<y:FreeNodePortLocationModelParameter x:Key="27" Ratio="0.004132231404958664,0.5"/>
			<y:FreeNodePortLocationModelParameter x:Key="28" Ratio="0.9958677685950413,0.5"/>
			<y:FreeNodePortLocationModelParameter x:Key="29" Ratio="0.004132231404958664,0.5"/>
			<y:FreeNodePortLocationModelParameter x:Key="30" Ratio="0.5,0.016129032258064502"/>
			<y:FreeNodePortLocationModelParameter x:Key="31" Ratio="0.9958677685950413,0.5"/>
			<y:FreeNodePortLocationModelParameter x:Key="32" Ratio="0.004132231404958664,0.5"/>
			<y:FreeNodePortLocationModelParameter x:Key="33" Ratio="0.5,0.9838709677419355"/>
			<y:FreeNodePortLocationModelParameter x:Key="34" Ratio="0.5,0.9838709677419355"/>
			<y:FreeNodePortLocationModelParameter x:Key="35" Ratio="0.004132231404958664,0.5"/>
			<y:FreeNodePortLocationModelParameter x:Key="36" Ratio="0.9958677685950413,0.5"/>
			<y:FreeNodePortLocationModelParameter x:Key="37" Ratio="0.9958677685950413,0.5"/>
			<y:FreeNodePortLocationModelParameter x:Key="38" Ratio="0.004950495049504955,0.5"/>
			<y:FreeNodePortLocationModelParameter x:Key="39" Ratio="0.9951515151515151,0.5"/>
			<yjs:DefaultLabelStyle x:Key="40" verticalTextAlignment="CENTER" horizontalTextAlignment="CENTER" textWrappingShape="ROUND_RECTANGLE" font="{y:GraphMLReference 21}" textFill="WHITE"/>
			<y:FreeNodePortLocationModelParameter x:Key="41" Ratio="0.004722550177095608,0.5"/>
			<y:FreeNodePortLocationModelParameter x:Key="42" Ratio="0.9952774498229044,0.5"/>
			<y:FreeNodePortLocationModelParameter x:Key="43" Ratio="0.004722550177095608,0.5"/>
			<y:FreeNodePortLocationModelParameter x:Key="44" Ratio="0.004132231404958664,0.5"/>
			<y:FreeNodePortLocationModelParameter x:Key="45" Ratio="0.004132231404958664,0.5"/>
			<y:FreeNodePortLocationModelParameter x:Key="46" Ratio="0.9958677685950413,0.5"/>
			<y:FreeNodePortLocationModelParameter x:Key="47" Ratio="0.5,0.9838709677419355"/>
			<y:FreeNodePortLocationModelParameter x:Key="48" Ratio="0.004132231404958664,0.5"/>
			<y:FreeNodePortLocationModelParameter x:Key="49" Ratio="0.9958677685950413,0.5"/>
			<yjs:DefaultLabelStyle x:Key="50" verticalTextAlignment="CENTER" horizontalTextAlignment="CENTER" textWrappingShape="ROUND_RECTANGLE" font="{y:GraphMLReference 21}" textFill="WHITE"/>
			<y:FreeNodePortLocationModelParameter x:Key="51" Ratio="0.004132231404958664,0.5"/>
			<y:FreeNodePortLocationModelParameter x:Key="52" Ratio="0.9958677685950413,0.5"/>
			<y:FreeNodePortLocationModelParameter x:Key="53" Ratio="0.004132231404958664,0.5"/>
			<y:FreeNodePortLocationModelParameter x:Key="54" Ratio="0.9958677685950413,0.5"/>
			<y:FreeNodePortLocationModelParameter x:Key="55" Ratio="0.004132231404958664,0.5"/>
			<y:FreeNodePortLocationModelParameter x:Key="56" Ratio="0.9958677685950413,0.5"/>
			<y:FreeNodePortLocationModelParameter x:Key="57" Ratio="0.004132231404958664,0.5"/>
			<y:FreeNodePortLocationModelParameter x:Key="58" Ratio="0.004132231404958664,0.5"/>
			<yjs:Font x:Key="59" fontSize="12"/>
			<y:FreeNodePortLocationModelParameter x:Key="60" Ratio="0.004132231404958664,0.5"/>
			<y:FreeNodePortLocationModelParameter x:Key="61" Ratio="0.9958677685950413,0.5"/>
			<y:FreeNodePortLocationModelParameter x:Key="62" Ratio="0.9958677685950413,0.5"/>
			<y:FreeNodePortLocationModelParameter x:Key="63" Ratio="0.5,0.010869565217391297"/>
			<y:FreeNodePortLocationModelParameter x:Key="64" Ratio="0.004722550177095608,0.5"/>
			<y:FreeNodePortLocationModelParameter x:Key="65" Ratio="0.00465657741559955,0.5"/>
			<y:FreeNodePortLocationModelParameter x:Key="66" Ratio="0.00465657741559955,0.5"/>
			<y:FreeNodePortLocationModelParameter x:Key="67" Ratio="0.9958677685950413,0.5"/>
			<y:FreeNodePortLocationModelParameter x:Key="68" Ratio="0.5,0.010869565217391297"/>
			<y:FreeNodePortLocationModelParameter x:Key="69" Ratio="0.5,0.010869565217391297"/>
			<yjs:DefaultLabelStyle x:Key="70" verticalTextAlignment="CENTER" horizontalTextAlignment="CENTER" textWrappingShape="ROUND_RECTANGLE" font="{y:GraphMLReference 21}" textFill="WHITE"/>
			<y:FreeNodePortLocationModelParameter x:Key="71" Ratio="0.00465657741559955,0.5"/>
			<y:FreeNodePortLocationModelParameter x:Key="72" Ratio="0.00465657741559955,0.5"/>
			<y:FreeNodePortLocationModelParameter x:Key="73" Ratio="0.00465657741559955,0.5"/>
			<y:FreeNodePortLocationModelParameter x:Key="74" Ratio="0.9953434225844005,0.5"/>
			<y:FreeNodePortLocationModelParameter x:Key="75" Ratio="0.00465657741559955,0.5"/>
			<y:FreeNodePortLocationModelParameter x:Key="76" Ratio="0.5,0.9918032786885246"/>
			<y:FreeNodePortLocationModelParameter x:Key="77" Ratio="0.9958677685950413,0.5"/>
			<y:FreeNodePortLocationModelParameter x:Key="78" Ratio="0.5,0.9838709677419355"/>
			<yjs:Font x:Key="79" fontSize="12"/>
			<y:FreeNodePortLocationModelParameter x:Key="80" Ratio="0.9958677685950413,0.5"/>
			<y:FreeNodePortLocationModelParameter x:Key="81" Ratio="0.5,0.9838709677419355"/>
			<y:FreeNodePortLocationModelParameter x:Key="82" Ratio="0.5,0.016129032258064502"/>
			<y:FreeNodePortLocationModelParameter x:Key="83" Ratio="0.9958677685950413,0.5"/>
			<y:FreeNodePortLocationModelParameter x:Key="84" Ratio="0.5,0.9838709677419355"/>
			<y:FreeNodePortLocationModelParameter x:Key="85" Ratio="0.9958677685950413,0.5"/>
			<y:FreeNodePortLocationModelParameter x:Key="86" Ratio="0.5,0.9838709677419355"/>
			<y:FreeNodePortLocationModelParameter x:Key="87" Ratio="0.004132231404958664,0.5"/>
			<y:FreeNodePortLocationModelParameter x:Key="88" Ratio="0.9958677685950413,0.5"/>
			<y:FreeNodePortLocationModelParameter x:Key="89" Ratio="0.004132231404958664,0.5"/>
			<y:FreeNodePortLocationModelParameter x:Key="90" Ratio="0.5,0.9838709677419355"/>
			<y:FreeNodePortLocationModelParameter x:Key="91" Ratio="0.5,0.9838709677419355"/>
			<yjs:DefaultLabelStyle x:Key="92" verticalTextAlignment="CENTER" horizontalTextAlignment="CENTER" textWrappingShape="ROUND_RECTANGLE" font="{y:GraphMLReference 21}" textFill="WHITE"/>
			<y:FreeNodePortLocationModelParameter x:Key="93" Ratio="0.00465657741559955,0.5"/>
			<y:FreeNodePortLocationModelParameter x:Key="94" Ratio="0.9953434225844005,0.5"/>
			<y:FreeNodePortLocationModelParameter x:Key="95" Ratio="0.00465657741559955,0.5"/>
			<y:FreeNodePortLocationModelParameter x:Key="96" Ratio="0.004716981132075471,0.5"/>
			<y:FreeNodePortLocationModelParameter x:Key="97" Ratio="0.9952830188679245,0.5"/>
			<y:FreeNodePortLocationModelParameter x:Key="98" Ratio="0.5,0.008196721311475419"/>
			<y:FreeNodePortLocationModelParameter x:Key="99" Ratio="0.5,0.9838709677419355"/>
			<y:FreeNodePortLocationModelParameter x:Key="100" Ratio="0.5,0.008196721311475419"/>
			<y:FreeNodePortLocationModelParameter x:Key="101" Ratio="0.5,0.008196721311475419"/>
			<yjs:Font x:Key="102" fontSize="12"/>
			<y:FreeNodePortLocationModelParameter x:Key="103" Ratio="0.5,0.016129032258064502"/>
			<y:FreeNodePortLocationModelParameter x:Key="104" Ratio="0.5,0.9838709677419355"/>
			<y:FreeNodePortLocationModelParameter x:Key="105" Ratio="0.5,0.016129032258064502"/>
			<y:FreeNodePortLocationModelParameter x:Key="106" Ratio="0.9958677685950413,0.5"/>
			<yjs:DefaultLabelStyle x:Key="107" verticalTextAlignment="CENTER" horizontalTextAlignment="CENTER" textWrappingShape="ROUND_RECTANGLE" font="{y:GraphMLReference 21}" textFill="WHITE"/>
			<y:FreeNodePortLocationModelParameter x:Key="108" Ratio="0.004716981132075471,0.5"/>
			<y:FreeNodePortLocationModelParameter x:Key="109" Ratio="0.9952830188679245,0.5"/>
			<y:FreeNodePortLocationModelParameter x:Key="110" Ratio="0.5,0.008196721311475419"/>
			<y:FreeNodePortLocationModelParameter x:Key="111" Ratio="0.5,0.008196721311475419"/>
			<y:FreeNodePortLocationModelParameter x:Key="112" Ratio="0.5,0.9838709677419355"/>
			<y:FreeNodePortLocationModelParameter x:Key="113" Ratio="0.004132231404958664,0.5"/>
			<y:FreeNodePortLocationModelParameter x:Key="114" Ratio="0.004132231404958664,0.5"/>
			<y:FreeNodePortLocationModelParameter x:Key="115" Ratio="0.5,0.008196721311475419"/>
			<y:FreeNodePortLocationModelParameter x:Key="116" Ratio="0.5,0.9838709677419355"/>
			<y:FreeNodePortLocationModelParameter x:Key="117" Ratio="0.9958677685950413,0.5"/>
			<y:FreeNodePortLocationModelParameter x:Key="118" Ratio="0.004132231404958664,0.5"/>
			<y:FreeNodePortLocationModelParameter x:Key="119" Ratio="0.0018431056329916151,0.5"/>
			<y:FreeNodePortLocationModelParameter x:Key="120" Ratio="0.004132231404958664,0.5"/>
			<y:FreeNodePortLocationModelParameter x:Key="121" Ratio="0.004132231404958664,0.5"/>
			<y:FreeNodePortLocationModelParameter x:Key="122" Ratio="0.9958677685950413,0.5"/>
			<yjs:Font x:Key="123" fontSize="12"/>
			<yjs:SolidColorFill x:Key="124" color="#FF000AFF"/>
			<y:FreeNodePortLocationModelParameter x:Key="125" Ratio="0.5,0.9838709677419355"/>
			<y:FreeNodePortLocationModelParameter x:Key="126" Ratio="0.004132231404958664,0.5"/>
			<y:FreeNodePortLocationModelParameter x:Key="127" Ratio="0.997787610619469,0.5"/>
			<y:FreeNodePortLocationModelParameter x:Key="128" Ratio="0.5,0.9838709677419355"/>
			<y:FreeNodePortLocationModelParameter x:Key="129" Ratio="0.002212389380530977,0.5"/>
			<y:FreeNodePortLocationModelParameter x:Key="130" Ratio="0.9958677685950413,0.5"/>
			<y:FreeNodePortLocationModelParameter x:Key="131" Ratio="0.9958677685950413,0.5"/>
			<yjs:Font x:Key="132" fontSize="12"/>
			<y:FreeNodePortLocationModelParameter x:Key="133" Ratio="0.5,0.016129032258064502"/>
			<y:FreeNodePortLocationModelParameter x:Key="134" Ratio="0.9958677685950413,0.5"/>
			<yjs:Font x:Key="135" fontSize="12"/>
			<y:FreeNodePortLocationModelParameter x:Key="136" Ratio="0.5,0.016129032258064502"/>
			<y:FreeNodePortLocationModelParameter x:Key="137" Ratio="0.5,0.016129032258064502"/>
			<y:FreeNodePortLocationModelParameter x:Key="138" Ratio="0.0013328890369876945,0.5"/>
			<y:FreeNodePortLocationModelParameter x:Key="139" Ratio="0.5,0.016129032258064502"/>
			<y:FreeNodePortLocationModelParameter x:Key="140" Ratio="0.004132231404958664,0.5"/>
			<y:FreeNodePortLocationModelParameter x:Key="141" Ratio="0.004132231404958664,0.5"/>
			<y:FreeNodePortLocationModelParameter x:Key="142" Ratio="0.5,0.9838709677419355"/>
			<y:FreeNodePortLocationModelParameter x:Key="143" Ratio="0.9958677685950413,0.5"/>
			<y:FreeNodePortLocationModelParameter x:Key="144" Ratio="0.0014498006524102935,0.5"/>
			<y:FreeNodePortLocationModelParameter x:Key="145" Ratio="0.5,0.9838709677419355"/>
			<y:FreeNodePortLocationModelParameter x:Key="146" Ratio="0.5,0.9838709677419355"/>
			<y:FreeNodePortLocationModelParameter x:Key="147" Ratio="0.5,0.9838709677419355"/>
			<y:FreeNodePortLocationModelParameter x:Key="148" Ratio="0.5,0.9838709677419355"/>
			<y:FreeNodePortLocationModelParameter x:Key="149" Ratio="0.9958677685950413,0.5"/>
			<y:FreeNodePortLocationModelParameter x:Key="150" Ratio="0.004132231404958664,0.5"/>
			<y:FreeNodePortLocationModelParameter x:Key="151" Ratio="0.004132231404958664,0.5"/>
			<y:FreeNodePortLocationModelParameter x:Key="152" Ratio="0.004132231404958664,0.5"/>
			<y:FreeNodePortLocationModelParameter x:Key="153" Ratio="0.004132231404958664,0.5"/>
			<y:FreeNodePortLocationModelParameter x:Key="154" Ratio="0.5,0.9838709677419355"/>
			<y:FreeNodePortLocationModelParameter x:Key="155" Ratio="0.5,0.9838709677419355"/>
			<y:FreeNodePortLocationModelParameter x:Key="156" Ratio="0.004132231404958664,0.5"/>
			<y:FreeNodePortLocationModelParameter x:Key="157" Ratio="0.004132231404958664,0.5"/>
			<y:FreeNodePortLocationModelParameter x:Key="158" Ratio="0.004132231404958664,0.5"/>
			<y:FreeNodePortLocationModelParameter x:Key="159" Ratio="0.003676470588235281,0.5"/>
			<yjs:Font x:Key="160" fontSize="12"/>
			<y:FreeNodePortLocationModelParameter x:Key="161" Ratio="0.5,0.9838709677419355"/>
			<y:FreeNodePortLocationModelParameter x:Key="162" Ratio="0.5,0.9838709677419355"/>
			<y:FreeNodePortLocationModelParameter x:Key="163" Ratio="0.5,0.9838709677419355"/>
			<y:FreeNodePortLocationModelParameter x:Key="164" Ratio="0.004132231404958664,0.5"/>
			<yjs:Font x:Key="165" fontSize="12"/>
			<y:FreeNodePortLocationModelParameter x:Key="166" Ratio="0.5,0.993421052631579"/>
			<y:FreeNodePortLocationModelParameter x:Key="167" Ratio="0.004132231404958664,0.5"/>
			<y:FreeNodePortLocationModelParameter x:Key="168" Ratio="0.5,0.9838709677419355"/>
			<y:FreeNodePortLocationModelParameter x:Key="169" Ratio="0.9958677685950413,0.5"/>
			<y:FreeNodePortLocationModelParameter x:Key="170" Ratio="0.5,0.9838709677419355"/>
			<y:FreeNodePortLocationModelParameter x:Key="171" Ratio="0.5,0.016129032258064502"/>
			<y:FreeNodePortLocationModelParameter x:Key="172" Ratio="0.0030120481927710663,0.5"/>
			<y:FreeNodePortLocationModelParameter x:Key="173" Ratio="0.5,0.9838709677419355"/>
			<y:FreeNodePortLocationModelParameter x:Key="174" Ratio="0.9969879518072289,0.5"/>
			<yjs:Font x:Key="175" fontSize="12"/>
			<y:FreeNodePortLocationModelParameter x:Key="176" Ratio="0.5,0.0027624309392265123"/>
			<y:FreeNodePortLocationModelParameter x:Key="177" Ratio="0.5,0.9838709677419355"/>
			<y:FreeNodePortLocationModelParameter x:Key="178" Ratio="0.004132231404958664,0.5"/>
			<y:FreeNodePortLocationModelParameter x:Key="179" Ratio="0.9958677685950413,0.5"/>
			<yjs:DefaultLabelStyle x:Key="180" verticalTextAlignment="CENTER" horizontalTextAlignment="CENTER" textWrappingShape="ROUND_RECTANGLE" font="{y:GraphMLReference 21}" textFill="WHITE"/>
			<y:FreeNodePortLocationModelParameter x:Key="181" Ratio="0.004716981132075471,0.5"/>
			<yjs:Font x:Key="182" fontSize="12"/>
			<y:FreeNodePortLocationModelParameter x:Key="183" Ratio="0.004132231404958664,0.5"/>
			<y:FreeNodePortLocationModelParameter x:Key="184" Ratio="0.5,0.9838709677419355"/>
			<y:FreeNodePortLocationModelParameter x:Key="185" Ratio="0.5,0.9838709677419355"/>
			<y:FreeNodePortLocationModelParameter x:Key="186" Ratio="0.9958677685950413,0.5"/>
			<y:FreeNodePortLocationModelParameter x:Key="187" Ratio="0.9958677685950413,0.5"/>
			<y:FreeNodePortLocationModelParameter x:Key="188" Ratio="0.0009500623478415626,0.5"/>
			<y:FreeNodePortLocationModelParameter x:Key="189" Ratio="0.0009500623478415626,0.5"/>
			<y:FreeNodePortLocationModelParameter x:Key="190" Ratio="0.001751888755064046,0.5"/>
			<y:FreeNodePortLocationModelParameter x:Key="191" Ratio="0.004132231404958664,0.5"/>
			<y:FreeNodePortLocationModelParameter x:Key="192" Ratio="0.5,0.9838709677419355"/>
			<y:FreeNodePortLocationModelParameter x:Key="193" Ratio="0.004132231404958664,0.5"/>
			<y:FreeNodePortLocationModelParameter x:Key="194" Ratio="0.0009500623478415626,0.5"/>
			<y:FreeNodePortLocationModelParameter x:Key="195" Ratio="0.5,0.9838709677419355"/>
			<y:FreeNodePortLocationModelParameter x:Key="196" Ratio="0.9958677685950413,0.5"/>
			<y:FreeNodePortLocationModelParameter x:Key="197" Ratio="0.004132231404958664,0.5"/>
			<y:FreeNodePortLocationModelParameter x:Key="198" Ratio="0.9958677685950413,0.5"/>
			<y:FreeNodePortLocationModelParameter x:Key="199" Ratio="0.5,0.016129032258064502"/>
			<y:FreeNodePortLocationModelParameter x:Key="200" Ratio="0.004132231404958664,0.5"/>
			<y:FreeNodePortLocationModelParameter x:Key="201" Ratio="0.9958677685950413,0.5"/>
			<y:FreeNodePortLocationModelParameter x:Key="202" Ratio="0.5,0.9838709677419355"/>
			<yjs:Font x:Key="203" fontSize="12"/>
			<y:FreeNodePortLocationModelParameter x:Key="204" Ratio="0.5,0.010869565217391297"/>
			<y:FreeNodePortLocationModelParameter x:Key="205" Ratio="0.5,0.010869565217391297"/>
			<y:FreeNodePortLocationModelParameter x:Key="206" Ratio="0.004132231404958664,0.5"/>
			<yjs:SolidColorFill x:Key="207" color="#FF33887C"/>
			<y:FreeNodePortLocationModelParameter x:Key="208" Ratio="0.5,0.9838709677419355"/>
			<y:FreeNodePortLocationModelParameter x:Key="209" Ratio="0.5,0.9838709677419355"/>
			<y:FreeNodePortLocationModelParameter x:Key="210" Ratio="0.5,0.9838709677419355"/>
			<y:FreeNodePortLocationModelParameter x:Key="211" Ratio="0.5,0.9838709677419355"/>
			<y:FreeNodePortLocationModelParameter x:Key="212" Ratio="0.5,0.9838709677419355"/>
			<y:FreeNodePortLocationModelParameter x:Key="213" Ratio="0.5,0.9838709677419355"/>
			<yjs:DefaultLabelStyle x:Key="214" verticalTextAlignment="CENTER" horizontalTextAlignment="CENTER" textWrappingShape="ROUND_RECTANGLE" font="{y:GraphMLReference 21}" textFill="WHITE"/>
			<y:FreeNodePortLocationModelParameter x:Key="215" Ratio="0.004722550177095608,0.5"/>
			<yjs:SolidColorFill x:Key="216" color="#FF33887C"/>
			<y:FreeNodePortLocationModelParameter x:Key="217" Ratio="0.004132231404958664,0.5"/>
			<y:FreeNodePortLocationModelParameter x:Key="218" Ratio="0.9958677685950413,0.5"/>
			<y:FreeNodePortLocationModelParameter x:Key="219" Ratio="0.0030120481927710663,0.5"/>
			<yjs:SolidColorFill x:Key="220" color="#FF33887C"/>
			<y:FreeNodePortLocationModelParameter x:Key="221" Ratio="0.004132231404958664,0.5"/>
			<y:FreeNodePortLocationModelParameter x:Key="222" Ratio="0.004132231404958664,0.5"/>
			<yjs:SolidColorFill x:Key="223" color="#FF33887C"/>
			<y:FreeNodePortLocationModelParameter x:Key="224" Ratio="0.004132231404958664,0.5"/>
			<y:FreeNodePortLocationModelParameter x:Key="225" Ratio="0.004132231404958664,0.5"/>
			<yjs:DefaultLabelStyle x:Key="226" verticalTextAlignment="CENTER" horizontalTextAlignment="CENTER" textWrappingShape="ROUND_RECTANGLE" font="{y:GraphMLReference 21}" textFill="WHITE"/>
			<yjs:SolidColorFill x:Key="227" color="#FF33887C"/>
			<y:FreeNodePortLocationModelParameter x:Key="228" Ratio="0.004132231404958664,0.5"/>
			<y:FreeNodePortLocationModelParameter x:Key="229" Ratio="0.004132231404958664,0.5"/>
			<yjs:SolidColorFill x:Key="230" color="#FF33887C"/>
			<y:FreeNodePortLocationModelParameter x:Key="231" Ratio="0.004132231404958664,0.5"/>
			<y:FreeNodePortLocationModelParameter x:Key="232" Ratio="0.004132231404958664,0.5"/>
			<yjs:SolidColorFill x:Key="233" color="#FF33887C"/>
			<y:FreeNodePortLocationModelParameter x:Key="234" Ratio="0.5,0.9838709677419355"/>
			<y:FreeNodePortLocationModelParameter x:Key="235" Ratio="0.004132231404958664,0.5"/>
			<y:FreeNodePortLocationModelParameter x:Key="236" Ratio="0.004132231404958664,0.5"/>
			<yjs:SolidColorFill x:Key="237" color="#FF33887C"/>
			<y:FreeNodePortLocationModelParameter x:Key="238" Ratio="0.004132231404958664,0.5"/>
			<y:FreeNodePortLocationModelParameter x:Key="239" Ratio="0.004132231404958664,0.5"/>
			<yjs:SolidColorFill x:Key="240" color="#FF33887C"/>
			<y:FreeNodePortLocationModelParameter x:Key="241" Ratio="0.004132231404958664,0.5"/>
			<yjs:DefaultLabelStyle x:Key="242" verticalTextAlignment="CENTER" horizontalTextAlignment="CENTER" textWrappingShape="ROUND_RECTANGLE" font="{y:GraphMLReference 21}" textFill="WHITE"/>
			<yjs:SolidColorFill x:Key="243" color="#FF33887C"/>
			<yjs:DefaultLabelStyle x:Key="244" verticalTextAlignment="CENTER" horizontalTextAlignment="CENTER" textWrappingShape="ROUND_RECTANGLE" font="{y:GraphMLReference 21}" textFill="WHITE"/>
			<y:FreeNodePortLocationModelParameter x:Key="245" Ratio="0.004716981132075471,0.5"/>
			<y:FreeNodePortLocationModelParameter x:Key="246" Ratio="0.004716981132075471,0.5"/>
			<y:FreeNodePortLocationModelParameter x:Key="247" Ratio="0.9952830188679245,0.5"/>
			<y:FreeNodePortLocationModelParameter x:Key="248" Ratio="0.004132231404958664,0.5"/>
			<y:FreeNodePortLocationModelParameter x:Key="249" Ratio="0.9958677685950413,0.5"/>
			<y:FreeNodePortLocationModelParameter x:Key="250" Ratio="0.004132231404958664,0.5"/>
			<yjs:Font x:Key="251" fontSize="12"/>
			<y:FreeNodePortLocationModelParameter x:Key="252" Ratio="0.004132231404958664,0.5"/>
			<y:FreeNodePortLocationModelParameter x:Key="253" Ratio="0.9958677685950413,0.5"/>
			<yjs:DefaultLabelStyle x:Key="254" verticalTextAlignment="CENTER" horizontalTextAlignment="CENTER" textWrappingShape="ROUND_RECTANGLE" font="{y:GraphMLReference 21}" textFill="WHITE"/>
			<y:FreeNodePortLocationModelParameter x:Key="255" Ratio="0.5,0.9838709677419355"/>
			<y:FreeNodePortLocationModelParameter x:Key="256" Ratio="0.5,0.004716981132075471"/>
			<yjs:DefaultLabelStyle x:Key="257" verticalTextAlignment="CENTER" horizontalTextAlignment="CENTER" textWrappingShape="ROUND_RECTANGLE" font="{y:GraphMLReference 21}" textFill="WHITE"/>
			<yjs:DefaultLabelStyle x:Key="258" verticalTextAlignment="CENTER" horizontalTextAlignment="CENTER" textWrappingShape="ROUND_RECTANGLE" font="{y:GraphMLReference 21}" textFill="WHITE"/>
			<y:FreeNodePortLocationModelParameter x:Key="259" Ratio="0.004132231404958664,0.5"/>
			<y:FreeNodePortLocationModelParameter x:Key="260" Ratio="0.5,0.9918032786885246"/>
			<yjs:SolidColorFill x:Key="261" color="#FF33887C"/>
			<y:FreeNodePortLocationModelParameter x:Key="262" Ratio="0.004132231404958664,0.5"/>
			<y:FreeNodePortLocationModelParameter x:Key="263" Ratio="0.9958677685950413,0.5"/>
			<y:FreeNodePortLocationModelParameter x:Key="264" Ratio="0.5,0.9838709677419355"/>
			<y:FreeNodePortLocationModelParameter x:Key="265" Ratio="0.004132231404958664,0.5"/>
			<y:FreeNodePortLocationModelParameter x:Key="266" Ratio="0.5,0.9838709677419355"/>
			<y:FreeNodePortLocationModelParameter x:Key="267" Ratio="0.004132231404958664,0.5"/>
			<yjs:DefaultLabelStyle x:Key="268" verticalTextAlignment="CENTER" horizontalTextAlignment="CENTER" textWrappingShape="ROUND_RECTANGLE" font="{y:GraphMLReference 21}" textFill="WHITE"/>
			<y:FreeNodePortLocationModelParameter x:Key="269" Ratio="0.00465657741559955,0.5"/>
			<y:FreeNodePortLocationModelParameter x:Key="270" Ratio="0.0030120481927710663,0.5"/>
			<y:FreeNodePortLocationModelParameter x:Key="271" Ratio="0.004132231404958664,0.5"/>
			<yjs:DefaultLabelStyle x:Key="272" verticalTextAlignment="CENTER" horizontalTextAlignment="CENTER" textWrappingShape="ROUND_RECTANGLE" font="{y:GraphMLReference 21}" textFill="WHITE"/>
			<y:FreeNodePortLocationModelParameter x:Key="273" Ratio="0.004716981132075471,0.5"/>
			<yjs:Font x:Key="274" fontSize="12"/>
			<yjs:SolidColorFill x:Key="275" color="#FF33887C"/>
			<y:FreeNodePortLocationModelParameter x:Key="276" Ratio="0.5,0.016129032258064502"/>
			<y:FreeNodePortLocationModelParameter x:Key="277" Ratio="0.5,0.9838709677419355"/>
			<yjs:DefaultLabelStyle x:Key="278" verticalTextAlignment="CENTER" horizontalTextAlignment="CENTER" textWrappingShape="ROUND_RECTANGLE" font="{y:GraphMLReference 21}" textFill="WHITE"/>
			<yjs:SolidColorFill x:Key="279" color="#FF33887C"/>
			<y:FreeNodePortLocationModelParameter x:Key="280" Ratio="0.5,0.9838709677419355"/>
			<yjs:DefaultLabelStyle x:Key="281" verticalTextAlignment="CENTER" horizontalTextAlignment="CENTER" textWrappingShape="ROUND_RECTANGLE" font="{y:GraphMLReference 21}" textFill="WHITE"/>
			<y:FreeNodePortLocationModelParameter x:Key="282" Ratio="0.004716981132075471,0.5"/>
			<yjs:SolidColorFill x:Key="283" color="#FF33887C"/>
			<y:FreeNodePortLocationModelParameter x:Key="284" Ratio="0.5,0.9838709677419355"/>
			<y:FreeNodePortLocationModelParameter x:Key="285" Ratio="0.9958677685950413,0.5"/>
			<yjs:SolidColorFill x:Key="286" color="#FF33887C"/>
			<yjs:Font x:Key="287" fontSize="12"/>
			<yjs:SolidColorFill x:Key="288" color="#FF33887C"/>
			<y:FreeNodePortLocationModelParameter x:Key="289" Ratio="0.004132231404958664,0.5"/>
			<y:FreeNodePortLocationModelParameter x:Key="290" Ratio="0.5,0.9838709677419355"/>
			<yjs:DefaultLabelStyle x:Key="291" verticalTextAlignment="CENTER" horizontalTextAlignment="CENTER" textWrappingShape="ROUND_RECTANGLE" font="{y:GraphMLReference 21}" textFill="WHITE"/>
			<yjs:DefaultLabelStyle x:Key="292" verticalTextAlignment="CENTER" horizontalTextAlignment="CENTER" textWrappingShape="ROUND_RECTANGLE" font="{y:GraphMLReference 21}" textFill="WHITE"/>
			<y:FreeNodePortLocationModelParameter x:Key="293" Ratio="0.004716981132075471,0.5"/>
			<y:FreeNodePortLocationModelParameter x:Key="294" Ratio="0.004132231404958664,0.5"/>
			<y:FreeNodePortLocationModelParameter x:Key="295" Ratio="0.004132231404958664,0.5"/>
			<y:FreeNodePortLocationModelParameter x:Key="296" Ratio="0.004132231404958664,0.5"/>
			<y:FreeNodePortLocationModelParameter x:Key="297" Ratio="0.004132231404958664,0.5"/>
			<y:FreeNodePortLocationModelParameter x:Key="298" Ratio="0.004132231404958664,0.5"/>
			<y:FreeNodePortLocationModelParameter x:Key="299" Ratio="0.004132231404958664,0.5"/>
			<y:FreeNodePortLocationModelParameter x:Key="300" Ratio="0.004132231404958664,0.5"/>
			<y:FreeNodePortLocationModelParameter x:Key="301" Ratio="0.004132231404958664,0.5"/>
			<y:FreeNodePortLocationModelParameter x:Key="302" Ratio="0.004132231404958664,0.5"/>
			<y:FreeNodePortLocationModelParameter x:Key="303" Ratio="0.004132231404958664,0.5"/>
			<yjs:Font x:Key="304" fontSize="12"/>
			<yjs:SolidColorFill x:Key="305" color="#FF33887C"/>
			<y:FreeNodePortLocationModelParameter x:Key="306" Ratio="0.004132231404958664,0.5"/>
			<y:FreeNodePortLocationModelParameter x:Key="307" Ratio="0.004132231404958664,0.5"/>
			<y:FreeNodePortLocationModelParameter x:Key="308" Ratio="0.5,0.9838709677419355"/>
			<y:FreeNodePortLocationModelParameter x:Key="309" Ratio="0.004132231404958664,0.5"/>
			<yjs:DefaultLabelStyle x:Key="310" verticalTextAlignment="CENTER" horizontalTextAlignment="CENTER" textWrappingShape="ROUND_RECTANGLE" font="{y:GraphMLReference 21}" textFill="WHITE"/>
			<yjs:Font x:Key="311" fontSize="12"/>
			<y:FreeNodePortLocationModelParameter x:Key="312" Ratio="0.5,0.016129032258064502"/>
			<y:FreeNodePortLocationModelParameter x:Key="313" Ratio="0.5,0.9838709677419355"/>
			<y:FreeNodePortLocationModelParameter x:Key="314" Ratio="0.5,0.016129032258064502"/>
			<y:FreeNodePortLocationModelParameter x:Key="315" Ratio="0.004132231404958664,0.5"/>
			<yjs:Stroke x:Key="316" fill="#FFFFFFFF" thickness="2"/>
			<yjs:PolylineEdgeStyle x:Key="317" stroke="{y:GraphMLReference 316}" targetArrow="{y:GraphMLReference 318}" sourceArrow="{y:GraphMLReference 319}"/>
			<yjs:Arrow x:Key="318" type="TRIANGLE" scale="2" stroke="#FFFFFFFF" fill="#FFFFFFFF" cropLength="1"/>
			<yjs:Arrow x:Key="319" type="NONE" scale="2" stroke="{y:GraphMLReference 316}" fill="#FFFFFFFF"/>
			<yjs:PolylineEdgeStyle x:Key="320" stroke="{y:GraphMLReference 316}" targetArrow="{y:GraphMLReference 318}" sourceArrow="{y:GraphMLReference 319}"/>
			<yjs:PolylineEdgeStyle x:Key="321" stroke="{y:GraphMLReference 316}" targetArrow="{y:GraphMLReference 318}" sourceArrow="{y:GraphMLReference 319}"/>
			<yjs:PolylineEdgeStyle x:Key="322" stroke="{y:GraphMLReference 316}" targetArrow="{y:GraphMLReference 318}" sourceArrow="{y:GraphMLReference 319}"/>
			<yjs:PolylineEdgeStyle x:Key="323" stroke="{y:GraphMLReference 316}" targetArrow="{y:GraphMLReference 318}" sourceArrow="{y:GraphMLReference 319}"/>
			<yjs:PolylineEdgeStyle x:Key="324" stroke="{y:GraphMLReference 316}" targetArrow="{y:GraphMLReference 318}" sourceArrow="{y:GraphMLReference 319}"/>
			<yjs:PolylineEdgeStyle x:Key="325" stroke="{y:GraphMLReference 316}" targetArrow="{y:GraphMLReference 318}" sourceArrow="{y:GraphMLReference 319}"/>
			<yjs:PolylineEdgeStyle x:Key="326" stroke="{y:GraphMLReference 316}" targetArrow="{y:GraphMLReference 318}" sourceArrow="{y:GraphMLReference 319}"/>
			<yjs:PolylineEdgeStyle x:Key="327" stroke="{y:GraphMLReference 316}" targetArrow="{y:GraphMLReference 318}" sourceArrow="{y:GraphMLReference 319}"/>
			<yjs:PolylineEdgeStyle x:Key="328" stroke="{y:GraphMLReference 316}" targetArrow="{y:GraphMLReference 318}" sourceArrow="{y:GraphMLReference 319}"/>
			<yjs:PolylineEdgeStyle x:Key="329" stroke="{y:GraphMLReference 316}" targetArrow="{y:GraphMLReference 318}" sourceArrow="{y:GraphMLReference 319}"/>
			<yjs:PolylineEdgeStyle x:Key="330" stroke="{y:GraphMLReference 316}" targetArrow="{y:GraphMLReference 318}" sourceArrow="{y:GraphMLReference 319}"/>
			<yjs:PolylineEdgeStyle x:Key="331" stroke="{y:GraphMLReference 316}" targetArrow="{y:GraphMLReference 318}" sourceArrow="{y:GraphMLReference 319}"/>
			<yjs:PolylineEdgeStyle x:Key="332" stroke="{y:GraphMLReference 316}" targetArrow="{y:GraphMLReference 318}" sourceArrow="{y:GraphMLReference 319}"/>
			<yjs:PolylineEdgeStyle x:Key="333" stroke="{y:GraphMLReference 316}" targetArrow="{y:GraphMLReference 318}" sourceArrow="{y:GraphMLReference 319}"/>
			<yjs:PolylineEdgeStyle x:Key="334" stroke="{y:GraphMLReference 316}" targetArrow="{y:GraphMLReference 318}" sourceArrow="{y:GraphMLReference 319}"/>
			<yjs:PolylineEdgeStyle x:Key="335" stroke="{y:GraphMLReference 316}" targetArrow="{y:GraphMLReference 318}" sourceArrow="{y:GraphMLReference 319}"/>
			<yjs:PolylineEdgeStyle x:Key="336" stroke="{y:GraphMLReference 316}" targetArrow="{y:GraphMLReference 318}" sourceArrow="{y:GraphMLReference 319}"/>
			<yjs:PolylineEdgeStyle x:Key="337" stroke="{y:GraphMLReference 316}" targetArrow="{y:GraphMLReference 318}" sourceArrow="{y:GraphMLReference 319}"/>
			<yjs:PolylineEdgeStyle x:Key="338" stroke="{y:GraphMLReference 316}" targetArrow="{y:GraphMLReference 318}" sourceArrow="{y:GraphMLReference 319}"/>
			<yjs:PolylineEdgeStyle x:Key="339" stroke="{y:GraphMLReference 316}" targetArrow="{y:GraphMLReference 318}" sourceArrow="{y:GraphMLReference 319}"/>
			<yjs:PolylineEdgeStyle x:Key="340" stroke="{y:GraphMLReference 316}" targetArrow="{y:GraphMLReference 318}" sourceArrow="{y:GraphMLReference 319}"/>
			<yjs:PolylineEdgeStyle x:Key="341" stroke="{y:GraphMLReference 316}" targetArrow="{y:GraphMLReference 318}" sourceArrow="{y:GraphMLReference 319}"/>
			<yjs:PolylineEdgeStyle x:Key="342" stroke="{y:GraphMLReference 316}" targetArrow="{y:GraphMLReference 318}" sourceArrow="{y:GraphMLReference 319}"/>
			<yjs:PolylineEdgeStyle x:Key="343" stroke="{y:GraphMLReference 316}" targetArrow="{y:GraphMLReference 318}" sourceArrow="{y:GraphMLReference 319}"/>
			<yjs:PolylineEdgeStyle x:Key="344" stroke="{y:GraphMLReference 316}" targetArrow="{y:GraphMLReference 318}" sourceArrow="{y:GraphMLReference 319}"/>
		</y:SharedData>
	</data>
	<graph id="G" edgedefault="directed">
		<data key="d6">
			<y:Json>{"version":"2.0.0","origin":"yed-live","theme":{"name":"dark","version":"1.0.0"},"bridge-style":"FLAT"}</y:Json>
		</data>
		<node id="n0">
			<data key="d0">1</data>
			<data key="d4">
				<x:List>
					<y:Label LayoutParameter="{y:GraphMLReference 2}">
						<y:Label.Text>&lt;h2&gt;autoMLST.py&lt;/h2&gt;</y:Label.Text>
						<y:Label.Style>
							<yjs:MarkupLabelStyle verticalTextAlignment="CENTER" horizontalTextAlignment="CENTER" font="{y:GraphMLReference 3}" textFill="WHITE"/>
						</y:Label.Style>
					</y:Label>
				</x:List>
			</data>
			<data key="d5">
				<y:RectD X="-276" Y="-480" Width="252" Height="60"/>
			</data>
			<data key="d7">
				<yjs:ShapeNodeStyle stroke="{y:GraphMLReference 4}" fill="#FF33887C"/>
			</data>
			<data key="d8">
				<y:ViewState>
					<y:FolderNodeState x:Key="c|view" Layout="-162,-240,252,60">
						<y:FolderNodeState.Labels>
							<y:Label LayoutParameter="{y:GraphMLReference 2}">
								<y:Label.Text>Test</y:Label.Text>
								<y:Label.Style>
									<yjs:DefaultLabelStyle verticalTextAlignment="CENTER" horizontalTextAlignment="CENTER" font="{y:GraphMLReference 5}" textFill="WHITE"/>
								</y:Label.Style>
							</y:Label>
						</y:FolderNodeState.Labels>
					</y:FolderNodeState>
				</y:ViewState>
			</data>
			<port name="p0">
				<data key="d16">
					<y:FreeNodePortLocationModelParameter Ratio="0.9960629921259843,0.5"/>
				</data>
				<data key="d18">
					<y:ViewState>
						<y:Port x:Key="c|view"/>
					</y:ViewState>
				</data>
			</port>
		</node>
		<node id="n1">
			<data key="d0">2</data>
			<data key="d4">
				<x:List>
					<y:Label LayoutParameter="{y:GraphMLReference 2}">
						<y:Label.Text>&lt;h2&gt;(main)&lt;/h2&gt;</y:Label.Text>
						<y:Label.Style>
							<yjs:MarkupLabelStyle verticalTextAlignment="CENTER" horizontalTextAlignment="CENTER" font="{y:GraphMLReference 3}" textFill="WHITE"/>
						</y:Label.Style>
					</y:Label>
				</x:List>
			</data>
			<data key="d5">
				<y:RectD X="30" Y="-480" Width="240" Height="60"/>
			</data>
			<data key="d7">
				<yjs:ShapeNodeStyle stroke="{y:GraphMLReference 4}" fill="#FF33887C"/>
			</data>
			<data key="d8">
				<y:ViewState>
					<y:FolderNodeState x:Key="c|view" Layout="-147,-225,252,60">
						<y:FolderNodeState.Labels>
							<y:Label LayoutParameter="{y:GraphMLReference 2}">
								<y:Label.Text>Test</y:Label.Text>
								<y:Label.Style>
									<yjs:DefaultLabelStyle verticalTextAlignment="CENTER" horizontalTextAlignment="CENTER" font="{y:GraphMLReference 5}" textFill="WHITE"/>
								</y:Label.Style>
							</y:Label>
						</y:FolderNodeState.Labels>
					</y:FolderNodeState>
				</y:ViewState>
			</data>
			<port name="p0">
				<data key="d16">
					<y:GraphMLReference ResourceKey="6"/>
				</data>
				<data key="d18">
					<y:ViewState>
						<y:Port x:Key="c|view"/>
					</y:ViewState>
				</data>
			</port>
			<port name="p1">
				<data key="d16">
					<y:GraphMLReference ResourceKey="7"/>
				</data>
				<data key="d18">
					<y:ViewState>
						<y:Port x:Key="c|view"/>
					</y:ViewState>
				</data>
			</port>
			<port name="p2">
				<data key="d16">
					<y:FreeNodePortLocationModelParameter Ratio="0.5,0.9838709677419355"/>
				</data>
				<data key="d18">
					<y:ViewState>
						<y:Port x:Key="c|view"/>
					</y:ViewState>
				</data>
			</port>
			<port name="p3">
				<data key="d16">
					<y:FreeNodePortLocationModelParameter Ratio="0.9958677685950413,0.5"/>
				</data>
				<data key="d18">
					<y:ViewState>
						<y:Port x:Key="c|view"/>
					</y:ViewState>
				</data>
			</port>
		</node>
		<node id="n2">
			<data key="d0">5</data>
			<data key="d4">
				<x:List>
					<y:Label LayoutParameter="{y:GraphMLReference 2}">
						<y:Label.Text>&lt;h2&gt;startjob()&lt;/h2&gt;</y:Label.Text>
						<y:Label.Style>
							<yjs:MarkupLabelStyle verticalTextAlignment="CENTER" horizontalTextAlignment="CENTER" font="{y:GraphMLReference 3}" textFill="WHITE"/>
						</y:Label.Style>
					</y:Label>
				</x:List>
			</data>
			<data key="d5">
				<y:RectD X="30" Y="-360" Width="240" Height="60"/>
			</data>
			<data key="d7">
				<yjs:ShapeNodeStyle stroke="{y:GraphMLReference 4}" fill="#FF33887C"/>
			</data>
			<data key="d8">
				<y:ViewState>
					<y:FolderNodeState x:Key="c|view" Layout="-132,-210,252,60">
						<y:FolderNodeState.Labels>
							<y:Label LayoutParameter="{y:GraphMLReference 2}">
								<y:Label.Text>Test</y:Label.Text>
								<y:Label.Style>
									<yjs:DefaultLabelStyle verticalTextAlignment="CENTER" horizontalTextAlignment="CENTER" font="{y:GraphMLReference 5}" textFill="WHITE"/>
								</y:Label.Style>
							</y:Label>
						</y:FolderNodeState.Labels>
					</y:FolderNodeState>
				</y:ViewState>
			</data>
			<port name="p0">
				<data key="d16">
					<y:GraphMLReference ResourceKey="6"/>
				</data>
				<data key="d18">
					<y:ViewState>
						<y:Port x:Key="c|view"/>
					</y:ViewState>
				</data>
			</port>
			<port name="p1">
				<data key="d16">
					<y:GraphMLReference ResourceKey="7"/>
				</data>
				<data key="d18">
					<y:ViewState>
						<y:Port x:Key="c|view"/>
					</y:ViewState>
				</data>
			</port>
			<port name="p2">
				<data key="d16">
					<y:GraphMLReference ResourceKey="8"/>
				</data>
				<data key="d18">
					<y:ViewState>
						<y:Port x:Key="c|view"/>
					</y:ViewState>
				</data>
			</port>
			<port name="p3">
				<data key="d16">
					<y:GraphMLReference ResourceKey="9"/>
				</data>
				<data key="d18">
					<y:ViewState>
						<y:Port x:Key="c|view"/>
					</y:ViewState>
				</data>
			</port>
			<port name="p4">
				<data key="d16">
					<y:GraphMLReference ResourceKey="13"/>
				</data>
				<data key="d18">
					<y:ViewState>
						<y:Port x:Key="c|view"/>
					</y:ViewState>
				</data>
			</port>
			<port name="p5">
				<data key="d16">
					<y:GraphMLReference ResourceKey="14"/>
				</data>
				<data key="d18">
					<y:ViewState>
						<y:Port x:Key="c|view"/>
					</y:ViewState>
				</data>
			</port>
		</node>
		<node id="n3">
			<data key="d0">6</data>
			<data key="d4">
				<x:List>
					<y:Label LayoutParameter="{y:GraphMLReference 2}">
						<y:Label.Text>setlog</y:Label.Text>
						<y:Label.Style>
							<yjs:DefaultLabelStyle verticalTextAlignment="CENTER" horizontalTextAlignment="CENTER" textWrappingShape="ROUND_RECTANGLE" textFill="WHITE">
								<yjs:DefaultLabelStyle.font>
									<yjs:Font fontSize="12"/>
								</yjs:DefaultLabelStyle.font>
							</yjs:DefaultLabelStyle>
						</y:Label.Style>
					</y:Label>
				</x:List>
			</data>
			<data key="d5">
				<y:RectD X="328.375" Y="-360" Width="211.625" Height="60"/>
			</data>
			<data key="d7">
				<yjs:RectangleNodeStyle cornerStyle="CUT" corners="LEFT" stroke="{y:GraphMLReference 10}" fill="{y:GraphMLReference 11}"/>
			</data>
			<port name="p0"/>
			<port name="p1">
				<data key="d16">
					<y:GraphMLReference ResourceKey="12"/>
				</data>
			</port>
			<port name="p2">
				<data key="d16">
					<y:FreeNodePortLocationModelParameter Ratio="0.995049504950495,0.5"/>
				</data>
			</port>
		</node>
		<node id="n4">
			<data key="d0">7</data>
			<data key="d4">
				<x:List>
					<y:Label LayoutParameter="{y:GraphMLReference 2}">
						<y:Label.Text><![CDATA[<h2>startwf1()</h2><h2>if workflow = 1 (default)</h2>]]></y:Label.Text>
						<y:Label.Style>
							<yjs:MarkupLabelStyle verticalTextAlignment="CENTER" horizontalTextAlignment="CENTER" font="{y:GraphMLReference 3}" textFill="WHITE"/>
						</y:Label.Style>
					</y:Label>
				</x:List>
			</data>
			<data key="d5">
				<y:RectD X="-720" Y="-240" Width="240" Height="60"/>
			</data>
			<data key="d7">
				<yjs:ShapeNodeStyle stroke="{y:GraphMLReference 4}" fill="#FF33887C"/>
			</data>
			<data key="d8">
				<y:ViewState>
					<y:FolderNodeState x:Key="c|view" Layout="-117,-195,252,60">
						<y:FolderNodeState.Labels>
							<y:Label LayoutParameter="{y:GraphMLReference 2}">
								<y:Label.Text>Test</y:Label.Text>
								<y:Label.Style>
									<yjs:DefaultLabelStyle verticalTextAlignment="CENTER" horizontalTextAlignment="CENTER" font="{y:GraphMLReference 5}" textFill="WHITE"/>
								</y:Label.Style>
							</y:Label>
						</y:FolderNodeState.Labels>
					</y:FolderNodeState>
				</y:ViewState>
			</data>
			<port name="p0">
				<data key="d16">
					<y:GraphMLReference ResourceKey="6"/>
				</data>
				<data key="d18">
					<y:ViewState>
						<y:Port x:Key="c|view"/>
					</y:ViewState>
				</data>
			</port>
			<port name="p1">
				<data key="d16">
					<y:GraphMLReference ResourceKey="7"/>
				</data>
				<data key="d18">
					<y:ViewState>
						<y:Port x:Key="c|view"/>
					</y:ViewState>
				</data>
			</port>
			<port name="p2">
				<data key="d16">
					<y:GraphMLReference ResourceKey="8"/>
				</data>
				<data key="d18">
					<y:ViewState>
						<y:Port x:Key="c|view"/>
					</y:ViewState>
				</data>
			</port>
			<port name="p3">
				<data key="d16">
					<y:GraphMLReference ResourceKey="9"/>
				</data>
				<data key="d18">
					<y:ViewState>
						<y:Port x:Key="c|view"/>
					</y:ViewState>
				</data>
			</port>
			<port name="p4">
				<data key="d16">
					<y:FreeNodePortLocationModelParameter Ratio="0.9958677685950413,0.5"/>
				</data>
				<data key="d18">
					<y:ViewState>
						<y:Port x:Key="c|view"/>
					</y:ViewState>
				</data>
			</port>
			<port name="p5">
				<data key="d16">
					<y:FreeNodePortLocationModelParameter Ratio="0.5,0.9838709677419355"/>
				</data>
				<data key="d18">
					<y:ViewState>
						<y:Port x:Key="c|view"/>
					</y:ViewState>
				</data>
			</port>
			<port name="p6">
				<data key="d16">
					<y:FreeNodePortLocationModelParameter Ratio="0.5,0.9838709677419355"/>
				</data>
				<data key="d18">
					<y:ViewState>
						<y:Port x:Key="c|view"/>
					</y:ViewState>
				</data>
			</port>
			<port name="p7">
				<data key="d16">
					<y:FreeNodePortLocationModelParameter Ratio="0.5,0.9838709677419355"/>
				</data>
				<data key="d18">
					<y:ViewState>
						<y:Port x:Key="c|view"/>
					</y:ViewState>
				</data>
			</port>
			<port name="p8">
				<data key="d16">
					<y:FreeNodePortLocationModelParameter Ratio="0.5,0.9838709677419355"/>
				</data>
				<data key="d18">
					<y:ViewState>
						<y:Port x:Key="c|view"/>
					</y:ViewState>
				</data>
			</port>
			<port name="p9">
				<data key="d18">
					<y:ViewState>
						<y:Port x:Key="c|view"/>
					</y:ViewState>
				</data>
			</port>
			<port name="p10">
				<data key="d18">
					<y:ViewState>
						<y:Port x:Key="c|view"/>
					</y:ViewState>
				</data>
			</port>
			<port name="p11">
				<data key="d18">
					<y:ViewState>
						<y:Port x:Key="c|view"/>
					</y:ViewState>
				</data>
			</port>
			<port name="p12">
				<data key="d18">
					<y:ViewState>
						<y:Port x:Key="c|view"/>
					</y:ViewState>
				</data>
			</port>
			<port name="p13">
				<data key="d16">
					<y:FreeNodePortLocationModelParameter Ratio="0.5,0.016129032258064502"/>
				</data>
				<data key="d18">
					<y:ViewState>
						<y:Port x:Key="c|view"/>
					</y:ViewState>
				</data>
			</port>
		</node>
		<node id="n5">
			<data key="d0">8</data>
			<data key="d4">
				<x:List>
					<y:Label LayoutParameter="{y:GraphMLReference 2}">
						<y:Label.Text><![CDATA[<h2>startwf2()</h2><h2>if workflow = 2</h2>]]></y:Label.Text>
						<y:Label.Style>
							<yjs:MarkupLabelStyle verticalTextAlignment="CENTER" horizontalTextAlignment="CENTER" font="{y:GraphMLReference 3}" textFill="WHITE"/>
						</y:Label.Style>
					</y:Label>
				</x:List>
			</data>
			<data key="d5">
				<y:RectD X="1470" Y="-240" Width="240" Height="60"/>
			</data>
			<data key="d7">
				<yjs:ShapeNodeStyle stroke="{y:GraphMLReference 4}" fill="#FF33887C"/>
			</data>
			<data key="d8">
				<y:ViewState>
					<y:FolderNodeState x:Key="c|view" Layout="-102,-180,252,60">
						<y:FolderNodeState.Labels>
							<y:Label LayoutParameter="{y:GraphMLReference 2}">
								<y:Label.Text>Test</y:Label.Text>
								<y:Label.Style>
									<yjs:DefaultLabelStyle verticalTextAlignment="CENTER" horizontalTextAlignment="CENTER" font="{y:GraphMLReference 5}" textFill="WHITE"/>
								</y:Label.Style>
							</y:Label>
						</y:FolderNodeState.Labels>
					</y:FolderNodeState>
				</y:ViewState>
			</data>
			<port name="p0">
				<data key="d16">
					<y:GraphMLReference ResourceKey="6"/>
				</data>
				<data key="d18">
					<y:ViewState>
						<y:Port x:Key="c|view"/>
					</y:ViewState>
				</data>
			</port>
			<port name="p1">
				<data key="d16">
					<y:GraphMLReference ResourceKey="7"/>
				</data>
				<data key="d18">
					<y:ViewState>
						<y:Port x:Key="c|view"/>
					</y:ViewState>
				</data>
			</port>
			<port name="p2">
				<data key="d16">
					<y:GraphMLReference ResourceKey="8"/>
				</data>
				<data key="d18">
					<y:ViewState>
						<y:Port x:Key="c|view"/>
					</y:ViewState>
				</data>
			</port>
			<port name="p3">
				<data key="d16">
					<y:GraphMLReference ResourceKey="9"/>
				</data>
				<data key="d18">
					<y:ViewState>
						<y:Port x:Key="c|view"/>
					</y:ViewState>
				</data>
			</port>
			<port name="p4">
				<data key="d16">
					<y:FreeNodePortLocationModelParameter Ratio="0.004132231404958664,0.5"/>
				</data>
				<data key="d18">
					<y:ViewState>
						<y:Port x:Key="c|view"/>
					</y:ViewState>
				</data>
			</port>
			<port name="p5">
				<data key="d16">
					<y:FreeNodePortLocationModelParameter Ratio="0.5,0.9838709677419355"/>
				</data>
				<data key="d18">
					<y:ViewState>
						<y:Port x:Key="c|view"/>
					</y:ViewState>
				</data>
			</port>
			<port name="p6">
				<data key="d16">
					<y:FreeNodePortLocationModelParameter Ratio="0.5,0.9838709677419355"/>
				</data>
				<data key="d18">
					<y:ViewState>
						<y:Port x:Key="c|view"/>
					</y:ViewState>
				</data>
			</port>
			<port name="p7">
				<data key="d16">
					<y:FreeNodePortLocationModelParameter Ratio="0.5,0.9838709677419355"/>
				</data>
				<data key="d18">
					<y:ViewState>
						<y:Port x:Key="c|view"/>
					</y:ViewState>
				</data>
			</port>
			<port name="p8">
				<data key="d16">
					<y:FreeNodePortLocationModelParameter Ratio="0.5,0.9838709677419355"/>
				</data>
				<data key="d18">
					<y:ViewState>
						<y:Port x:Key="c|view"/>
					</y:ViewState>
				</data>
			</port>
			<port name="p9">
				<data key="d16">
					<y:FreeNodePortLocationModelParameter Ratio="0.5,0.9838709677419355"/>
				</data>
				<data key="d18">
					<y:ViewState>
						<y:Port x:Key="c|view"/>
					</y:ViewState>
				</data>
			</port>
			<port name="p10">
				<data key="d16">
					<y:FreeNodePortLocationModelParameter Ratio="0.5,0.9838709677419355"/>
				</data>
				<data key="d18">
					<y:ViewState>
						<y:Port x:Key="c|view"/>
					</y:ViewState>
				</data>
			</port>
			<port name="p11">
				<data key="d16">
					<y:FreeNodePortLocationModelParameter Ratio="0.5,0.9838709677419355"/>
				</data>
				<data key="d18">
					<y:ViewState>
						<y:Port x:Key="c|view"/>
					</y:ViewState>
				</data>
			</port>
			<port name="p12">
				<data key="d16">
					<y:FreeNodePortLocationModelParameter Ratio="0.5,0.016129032258064502"/>
				</data>
				<data key="d18">
					<y:ViewState>
						<y:Port x:Key="c|view"/>
					</y:ViewState>
				</data>
			</port>
		</node>
		<node id="n6">
			<data key="d0">9</data>
			<data key="d4">
				<x:List>
					<y:Label LayoutParameter="{y:GraphMLReference 2}">
						<y:Label.Text>parsegenomes</y:Label.Text>
						<y:Label.Style>
							<yjs:DefaultLabelStyle verticalTextAlignment="CENTER" horizontalTextAlignment="CENTER" textWrappingShape="ROUND_RECTANGLE" font="{y:GraphMLReference 21}" textFill="WHITE"/>
						</y:Label.Style>
					</y:Label>
				</x:List>
			</data>
			<data key="d5">
				<y:RectD X="-233" Y="-120" Width="203" Height="60"/>
			</data>
			<data key="d7">
				<yjs:RectangleNodeStyle cornerStyle="CUT" corners="LEFT" stroke="{y:GraphMLReference 10}" fill="{y:GraphMLReference 11}"/>
			</data>
			<port name="p0"/>
			<port name="p1">
				<data key="d16">
					<y:GraphMLReference ResourceKey="12"/>
				</data>
			</port>
			<port name="p2">
				<data key="d16">
					<y:GraphMLReference ResourceKey="22"/>
				</data>
			</port>
			<port name="p3">
				<data key="d16">
					<y:GraphMLReference ResourceKey="23"/>
				</data>
			</port>
			<port name="p4">
				<data key="d16">
					<y:GraphMLReference ResourceKey="24"/>
				</data>
			</port>
		</node>
		<node id="n7">
			<data key="d0">10</data>
			<data key="d4">
				<x:List>
					<y:Label LayoutParameter="{y:GraphMLReference 2}">
						<y:Label.Text>&lt;h2&gt;parseall()&lt;/h2&gt;</y:Label.Text>
						<y:Label.Style>
							<yjs:MarkupLabelStyle verticalTextAlignment="CENTER" horizontalTextAlignment="CENTER" font="{y:GraphMLReference 3}" textFill="WHITE"/>
						</y:Label.Style>
					</y:Label>
				</x:List>
			</data>
			<data key="d5">
				<y:RectD X="30" Y="-120" Width="240" Height="60"/>
			</data>
			<data key="d7">
				<yjs:ShapeNodeStyle stroke="{y:GraphMLReference 4}" fill="#FF33887C"/>
			</data>
			<data key="d8">
				<y:ViewState>
					<y:FolderNodeState x:Key="c|view" Layout="-117,-195,252,60">
						<y:FolderNodeState.Labels>
							<y:Label LayoutParameter="{y:GraphMLReference 2}">
								<y:Label.Text>Test</y:Label.Text>
								<y:Label.Style>
									<yjs:DefaultLabelStyle verticalTextAlignment="CENTER" horizontalTextAlignment="CENTER" font="{y:GraphMLReference 5}" textFill="WHITE"/>
								</y:Label.Style>
							</y:Label>
						</y:FolderNodeState.Labels>
					</y:FolderNodeState>
				</y:ViewState>
			</data>
			<port name="p0">
				<data key="d16">
					<y:GraphMLReference ResourceKey="6"/>
				</data>
				<data key="d18">
					<y:ViewState>
						<y:Port x:Key="c|view"/>
					</y:ViewState>
				</data>
			</port>
			<port name="p1">
				<data key="d16">
					<y:GraphMLReference ResourceKey="7"/>
				</data>
				<data key="d18">
					<y:ViewState>
						<y:Port x:Key="c|view"/>
					</y:ViewState>
				</data>
			</port>
			<port name="p2">
				<data key="d16">
					<y:GraphMLReference ResourceKey="8"/>
				</data>
				<data key="d18">
					<y:ViewState>
						<y:Port x:Key="c|view"/>
					</y:ViewState>
				</data>
			</port>
			<port name="p3">
				<data key="d16">
					<y:GraphMLReference ResourceKey="9"/>
				</data>
				<data key="d18">
					<y:ViewState>
						<y:Port x:Key="c|view"/>
					</y:ViewState>
				</data>
			</port>
			<port name="p4">
				<data key="d16">
					<y:GraphMLReference ResourceKey="13"/>
				</data>
				<data key="d18">
					<y:ViewState>
						<y:Port x:Key="c|view"/>
					</y:ViewState>
				</data>
			</port>
			<port name="p5">
				<data key="d16">
					<y:GraphMLReference ResourceKey="14"/>
				</data>
				<data key="d18">
					<y:ViewState>
						<y:Port x:Key="c|view"/>
					</y:ViewState>
				</data>
			</port>
			<port name="p6">
				<data key="d16">
					<y:GraphMLReference ResourceKey="15"/>
				</data>
				<data key="d18">
					<y:ViewState>
						<y:Port x:Key="c|view"/>
					</y:ViewState>
				</data>
			</port>
			<port name="p7">
				<data key="d16">
					<y:GraphMLReference ResourceKey="16"/>
				</data>
				<data key="d18">
					<y:ViewState>
						<y:Port x:Key="c|view"/>
					</y:ViewState>
				</data>
			</port>
			<port name="p8">
				<data key="d16">
					<y:GraphMLReference ResourceKey="17"/>
				</data>
				<data key="d18">
					<y:ViewState>
						<y:Port x:Key="c|view"/>
					</y:ViewState>
				</data>
			</port>
			<port name="p9">
				<data key="d16">
					<y:GraphMLReference ResourceKey="145"/>
				</data>
				<data key="d18">
					<y:ViewState>
						<y:Port x:Key="c|view"/>
					</y:ViewState>
				</data>
			</port>
			<port name="p10">
				<data key="d16">
					<y:GraphMLReference ResourceKey="146"/>
				</data>
				<data key="d18">
					<y:ViewState>
						<y:Port x:Key="c|view"/>
					</y:ViewState>
				</data>
			</port>
			<port name="p11">
				<data key="d16">
					<y:GraphMLReference ResourceKey="147"/>
				</data>
				<data key="d18">
					<y:ViewState>
						<y:Port x:Key="c|view"/>
					</y:ViewState>
				</data>
			</port>
			<port name="p12">
				<data key="d16">
					<y:GraphMLReference ResourceKey="148"/>
				</data>
				<data key="d18">
					<y:ViewState>
						<y:Port x:Key="c|view"/>
					</y:ViewState>
				</data>
			</port>
			<port name="p13">
				<data key="d16">
					<y:GraphMLReference ResourceKey="149"/>
				</data>
				<data key="d18">
					<y:ViewState>
						<y:Port x:Key="c|view"/>
					</y:ViewState>
				</data>
			</port>
		</node>
		<node id="n8">
			<data key="d0">11</data>
			<data key="d4">
				<x:List>
					<y:Label LayoutParameter="{y:GraphMLReference 2}">
						<y:Label.Text><![CDATA[<h2>parseall()</h2><h2>if checkpoint = w1-0</h2>]]></y:Label.Text>
						<y:Label.Style>
							<yjs:MarkupLabelStyle verticalTextAlignment="CENTER" horizontalTextAlignment="CENTER" font="{y:GraphMLReference 3}" textFill="WHITE"/>
						</y:Label.Style>
					</y:Label>
				</x:List>
			</data>
			<data key="d5">
				<y:RectD X="-540" Y="-120" Width="240" Height="60"/>
			</data>
			<data key="d7">
				<yjs:ShapeNodeStyle stroke="{y:GraphMLReference 4}" fill="RED"/>
			</data>
			<data key="d8">
				<y:ViewState>
					<y:FolderNodeState x:Key="c|view" Layout="-102,-180,252,60">
						<y:FolderNodeState.Labels>
							<y:Label LayoutParameter="{y:GraphMLReference 2}">
								<y:Label.Text>Test</y:Label.Text>
								<y:Label.Style>
									<yjs:DefaultLabelStyle verticalTextAlignment="CENTER" horizontalTextAlignment="CENTER" font="{y:GraphMLReference 5}" textFill="WHITE"/>
								</y:Label.Style>
							</y:Label>
						</y:FolderNodeState.Labels>
					</y:FolderNodeState>
				</y:ViewState>
			</data>
			<port name="p0">
				<data key="d16">
					<y:GraphMLReference ResourceKey="6"/>
				</data>
				<data key="d18">
					<y:ViewState>
						<y:Port x:Key="c|view"/>
					</y:ViewState>
				</data>
			</port>
			<port name="p1">
				<data key="d16">
					<y:GraphMLReference ResourceKey="7"/>
				</data>
				<data key="d18">
					<y:ViewState>
						<y:Port x:Key="c|view"/>
					</y:ViewState>
				</data>
			</port>
			<port name="p2">
				<data key="d16">
					<y:GraphMLReference ResourceKey="8"/>
				</data>
				<data key="d18">
					<y:ViewState>
						<y:Port x:Key="c|view"/>
					</y:ViewState>
				</data>
			</port>
			<port name="p3">
				<data key="d16">
					<y:GraphMLReference ResourceKey="9"/>
				</data>
				<data key="d18">
					<y:ViewState>
						<y:Port x:Key="c|view"/>
					</y:ViewState>
				</data>
			</port>
			<port name="p4">
				<data key="d16">
					<y:GraphMLReference ResourceKey="13"/>
				</data>
				<data key="d18">
					<y:ViewState>
						<y:Port x:Key="c|view"/>
					</y:ViewState>
				</data>
			</port>
			<port name="p5">
				<data key="d16">
					<y:GraphMLReference ResourceKey="14"/>
				</data>
				<data key="d18">
					<y:ViewState>
						<y:Port x:Key="c|view"/>
					</y:ViewState>
				</data>
			</port>
			<port name="p6">
				<data key="d16">
					<y:GraphMLReference ResourceKey="15"/>
				</data>
				<data key="d18">
					<y:ViewState>
						<y:Port x:Key="c|view"/>
					</y:ViewState>
				</data>
			</port>
			<port name="p7">
				<data key="d16">
					<y:GraphMLReference ResourceKey="30"/>
				</data>
				<data key="d18">
					<y:ViewState>
						<y:Port x:Key="c|view"/>
					</y:ViewState>
				</data>
			</port>
			<port name="p8">
				<data key="d16">
					<y:GraphMLReference ResourceKey="31"/>
				</data>
				<data key="d18">
					<y:ViewState>
						<y:Port x:Key="c|view"/>
					</y:ViewState>
				</data>
			</port>
			<port name="p9">
				<data key="d16">
					<y:GraphMLReference ResourceKey="32"/>
				</data>
				<data key="d18">
					<y:ViewState>
						<y:Port x:Key="c|view"/>
					</y:ViewState>
				</data>
			</port>
			<port name="p10">
				<data key="d16">
					<y:GraphMLReference ResourceKey="33"/>
				</data>
				<data key="d18">
					<y:ViewState>
						<y:Port x:Key="c|view"/>
					</y:ViewState>
				</data>
			</port>
			<port name="p11">
				<data key="d16">
					<y:GraphMLReference ResourceKey="34"/>
				</data>
				<data key="d18">
					<y:ViewState>
						<y:Port x:Key="c|view"/>
					</y:ViewState>
				</data>
			</port>
			<port name="p12">
				<data key="d16">
					<y:GraphMLReference ResourceKey="150"/>
				</data>
				<data key="d18">
					<y:ViewState>
						<y:Port x:Key="c|view"/>
					</y:ViewState>
				</data>
			</port>
			<port name="p13">
				<data key="d16">
					<y:FreeNodePortLocationModelParameter Ratio="0.004132231404958664,0.5"/>
				</data>
				<data key="d18">
					<y:ViewState>
						<y:Port x:Key="c|view"/>
					</y:ViewState>
				</data>
			</port>
		</node>
		<node id="n9">
			<data key="d0">12</data>
			<data key="d4">
				<x:List>
					<y:Label LayoutParameter="{y:GraphMLReference 2}">
						<y:Label.Text>&lt;h2&gt;fastatype()&lt;/h2&gt;</y:Label.Text>
						<y:Label.Style>
							<yjs:MarkupLabelStyle verticalTextAlignment="CENTER" horizontalTextAlignment="CENTER" font="{y:GraphMLReference 3}" textFill="WHITE"/>
						</y:Label.Style>
					</y:Label>
				</x:List>
			</data>
			<data key="d5">
				<y:RectD X="210" Y="0" Width="240" Height="60"/>
			</data>
			<data key="d7">
				<yjs:ShapeNodeStyle stroke="{y:GraphMLReference 4}" fill="RED"/>
			</data>
			<data key="d8">
				<y:ViewState>
					<y:FolderNodeState x:Key="c|view" Layout="-102,-180,252,60">
						<y:FolderNodeState.Labels>
							<y:Label LayoutParameter="{y:GraphMLReference 2}">
								<y:Label.Text>Test</y:Label.Text>
								<y:Label.Style>
									<yjs:DefaultLabelStyle verticalTextAlignment="CENTER" horizontalTextAlignment="CENTER" font="{y:GraphMLReference 5}" textFill="WHITE"/>
								</y:Label.Style>
							</y:Label>
						</y:FolderNodeState.Labels>
					</y:FolderNodeState>
				</y:ViewState>
			</data>
			<port name="p0">
				<data key="d16">
					<y:GraphMLReference ResourceKey="6"/>
				</data>
				<data key="d18">
					<y:ViewState>
						<y:Port x:Key="c|view"/>
					</y:ViewState>
				</data>
			</port>
			<port name="p1">
				<data key="d16">
					<y:GraphMLReference ResourceKey="7"/>
				</data>
				<data key="d18">
					<y:ViewState>
						<y:Port x:Key="c|view"/>
					</y:ViewState>
				</data>
			</port>
			<port name="p2">
				<data key="d16">
					<y:GraphMLReference ResourceKey="8"/>
				</data>
				<data key="d18">
					<y:ViewState>
						<y:Port x:Key="c|view"/>
					</y:ViewState>
				</data>
			</port>
			<port name="p3">
				<data key="d16">
					<y:GraphMLReference ResourceKey="9"/>
				</data>
				<data key="d18">
					<y:ViewState>
						<y:Port x:Key="c|view"/>
					</y:ViewState>
				</data>
			</port>
			<port name="p4">
				<data key="d16">
					<y:GraphMLReference ResourceKey="13"/>
				</data>
				<data key="d18">
					<y:ViewState>
						<y:Port x:Key="c|view"/>
					</y:ViewState>
				</data>
			</port>
			<port name="p5">
				<data key="d16">
					<y:GraphMLReference ResourceKey="14"/>
				</data>
				<data key="d18">
					<y:ViewState>
						<y:Port x:Key="c|view"/>
					</y:ViewState>
				</data>
			</port>
			<port name="p6">
				<data key="d16">
					<y:GraphMLReference ResourceKey="15"/>
				</data>
				<data key="d18">
					<y:ViewState>
						<y:Port x:Key="c|view"/>
					</y:ViewState>
				</data>
			</port>
			<port name="p7">
				<data key="d16">
					<y:GraphMLReference ResourceKey="16"/>
				</data>
				<data key="d18">
					<y:ViewState>
						<y:Port x:Key="c|view"/>
					</y:ViewState>
				</data>
			</port>
			<port name="p8">
				<data key="d16">
					<y:GraphMLReference ResourceKey="17"/>
				</data>
				<data key="d18">
					<y:ViewState>
						<y:Port x:Key="c|view"/>
					</y:ViewState>
				</data>
			</port>
			<port name="p9">
				<data key="d16">
					<y:GraphMLReference ResourceKey="18"/>
				</data>
				<data key="d18">
					<y:ViewState>
						<y:Port x:Key="c|view"/>
					</y:ViewState>
				</data>
			</port>
			<port name="p10">
				<data key="d16">
					<y:GraphMLReference ResourceKey="19"/>
				</data>
				<data key="d18">
					<y:ViewState>
						<y:Port x:Key="c|view"/>
					</y:ViewState>
				</data>
			</port>
			<port name="p11">
				<data key="d16">
					<y:GraphMLReference ResourceKey="20"/>
				</data>
				<data key="d18">
					<y:ViewState>
						<y:Port x:Key="c|view"/>
					</y:ViewState>
				</data>
			</port>
			<port name="p12">
				<data key="d16">
					<y:GraphMLReference ResourceKey="151"/>
				</data>
				<data key="d18">
					<y:ViewState>
						<y:Port x:Key="c|view"/>
					</y:ViewState>
				</data>
			</port>
		</node>
		<node id="n10">
			<data key="d0">14</data>
			<data key="d4">
				<x:List>
					<y:Label LayoutParameter="{y:GraphMLReference 2}">
						<y:Label.Text>&lt;h2&gt;parsegbks()&lt;/h2&gt;</y:Label.Text>
						<y:Label.Style>
							<yjs:MarkupLabelStyle verticalTextAlignment="CENTER" horizontalTextAlignment="CENTER" font="{y:GraphMLReference 3}" textFill="WHITE"/>
						</y:Label.Style>
					</y:Label>
				</x:List>
			</data>
			<data key="d5">
				<y:RectD X="210" Y="120" Width="240" Height="60"/>
			</data>
			<data key="d7">
				<yjs:ShapeNodeStyle stroke="{y:GraphMLReference 4}" fill="RED"/>
			</data>
			<data key="d8">
				<y:ViewState>
					<y:FolderNodeState x:Key="c|view" Layout="-87,-165,252,60">
						<y:FolderNodeState.Labels>
							<y:Label LayoutParameter="{y:GraphMLReference 2}">
								<y:Label.Text>Test</y:Label.Text>
								<y:Label.Style>
									<yjs:DefaultLabelStyle verticalTextAlignment="CENTER" horizontalTextAlignment="CENTER" font="{y:GraphMLReference 5}" textFill="WHITE"/>
								</y:Label.Style>
							</y:Label>
						</y:FolderNodeState.Labels>
					</y:FolderNodeState>
				</y:ViewState>
			</data>
			<port name="p0">
				<data key="d16">
					<y:GraphMLReference ResourceKey="6"/>
				</data>
				<data key="d18">
					<y:ViewState>
						<y:Port x:Key="c|view"/>
					</y:ViewState>
				</data>
			</port>
			<port name="p1">
				<data key="d16">
					<y:GraphMLReference ResourceKey="7"/>
				</data>
				<data key="d18">
					<y:ViewState>
						<y:Port x:Key="c|view"/>
					</y:ViewState>
				</data>
			</port>
			<port name="p2">
				<data key="d16">
					<y:GraphMLReference ResourceKey="8"/>
				</data>
				<data key="d18">
					<y:ViewState>
						<y:Port x:Key="c|view"/>
					</y:ViewState>
				</data>
			</port>
			<port name="p3">
				<data key="d16">
					<y:GraphMLReference ResourceKey="9"/>
				</data>
				<data key="d18">
					<y:ViewState>
						<y:Port x:Key="c|view"/>
					</y:ViewState>
				</data>
			</port>
			<port name="p4">
				<data key="d16">
					<y:GraphMLReference ResourceKey="13"/>
				</data>
				<data key="d18">
					<y:ViewState>
						<y:Port x:Key="c|view"/>
					</y:ViewState>
				</data>
			</port>
			<port name="p5">
				<data key="d16">
					<y:GraphMLReference ResourceKey="14"/>
				</data>
				<data key="d18">
					<y:ViewState>
						<y:Port x:Key="c|view"/>
					</y:ViewState>
				</data>
			</port>
			<port name="p6">
				<data key="d16">
					<y:GraphMLReference ResourceKey="15"/>
				</data>
				<data key="d18">
					<y:ViewState>
						<y:Port x:Key="c|view"/>
					</y:ViewState>
				</data>
			</port>
			<port name="p7">
				<data key="d16">
					<y:GraphMLReference ResourceKey="16"/>
				</data>
				<data key="d18">
					<y:ViewState>
						<y:Port x:Key="c|view"/>
					</y:ViewState>
				</data>
			</port>
			<port name="p8">
				<data key="d16">
					<y:GraphMLReference ResourceKey="17"/>
				</data>
				<data key="d18">
					<y:ViewState>
						<y:Port x:Key="c|view"/>
					</y:ViewState>
				</data>
			</port>
			<port name="p9">
				<data key="d16">
					<y:GraphMLReference ResourceKey="18"/>
				</data>
				<data key="d18">
					<y:ViewState>
						<y:Port x:Key="c|view"/>
					</y:ViewState>
				</data>
			</port>
			<port name="p10">
				<data key="d16">
					<y:GraphMLReference ResourceKey="19"/>
				</data>
				<data key="d18">
					<y:ViewState>
						<y:Port x:Key="c|view"/>
					</y:ViewState>
				</data>
			</port>
			<port name="p11">
				<data key="d16">
					<y:GraphMLReference ResourceKey="20"/>
				</data>
				<data key="d18">
					<y:ViewState>
						<y:Port x:Key="c|view"/>
					</y:ViewState>
				</data>
			</port>
			<port name="p12">
				<data key="d16">
					<y:GraphMLReference ResourceKey="25"/>
				</data>
				<data key="d18">
					<y:ViewState>
						<y:Port x:Key="c|view"/>
					</y:ViewState>
				</data>
			</port>
			<port name="p13">
				<data key="d16">
					<y:GraphMLReference ResourceKey="26"/>
				</data>
				<data key="d18">
					<y:ViewState>
						<y:Port x:Key="c|view"/>
					</y:ViewState>
				</data>
			</port>
			<port name="p14">
				<data key="d16">
					<y:GraphMLReference ResourceKey="152"/>
				</data>
				<data key="d18">
					<y:ViewState>
						<y:Port x:Key="c|view"/>
					</y:ViewState>
				</data>
			</port>
			<port name="p15">
				<data key="d16">
					<y:GraphMLReference ResourceKey="153"/>
				</data>
				<data key="d18">
					<y:ViewState>
						<y:Port x:Key="c|view"/>
					</y:ViewState>
				</data>
			</port>
		</node>
		<node id="n11">
			<data key="d0">15</data>
			<data key="d4">
				<x:List>
					<y:Label LayoutParameter="{y:GraphMLReference 2}">
						<y:Label.Text>gbk2fa</y:Label.Text>
						<y:Label.Style>
							<yjs:DefaultLabelStyle verticalTextAlignment="CENTER" horizontalTextAlignment="CENTER" textWrappingShape="ROUND_RECTANGLE" font="{y:GraphMLReference 21}" textFill="WHITE"/>
						</y:Label.Style>
					</y:Label>
				</x:List>
			</data>
			<data key="d5">
				<y:RectD X="510" Y="120" Width="210" Height="60"/>
			</data>
			<data key="d7">
				<yjs:RectangleNodeStyle cornerStyle="CUT" corners="LEFT" stroke="{y:GraphMLReference 10}" fill="{y:GraphMLReference 11}"/>
			</data>
			<port name="p0"/>
			<port name="p1">
				<data key="d16">
					<y:GraphMLReference ResourceKey="12"/>
				</data>
			</port>
			<port name="p2">
				<data key="d16">
					<y:GraphMLReference ResourceKey="22"/>
				</data>
			</port>
			<port name="p3">
				<data key="d16">
					<y:GraphMLReference ResourceKey="23"/>
				</data>
			</port>
			<port name="p4">
				<data key="d16">
					<y:GraphMLReference ResourceKey="24"/>
				</data>
			</port>
			<port name="p5">
				<data key="d16">
					<y:GraphMLReference ResourceKey="38"/>
				</data>
			</port>
			<port name="p6">
				<data key="d16">
					<y:GraphMLReference ResourceKey="39"/>
				</data>
			</port>
		</node>
		<node id="n12">
			<data key="d0">16</data>
			<data key="d4">
				<x:List>
					<y:Label LayoutParameter="{y:GraphMLReference 2}">
						<y:Label.Text>&lt;h2&gt;convertgenes()&lt;/h2&gt;</y:Label.Text>
						<y:Label.Style>
							<yjs:MarkupLabelStyle verticalTextAlignment="CENTER" horizontalTextAlignment="CENTER" font="{y:GraphMLReference 3}" textFill="WHITE"/>
						</y:Label.Style>
					</y:Label>
				</x:List>
			</data>
			<data key="d5">
				<y:RectD X="780" Y="120" Width="240" Height="60"/>
			</data>
			<data key="d7">
				<yjs:ShapeNodeStyle stroke="{y:GraphMLReference 4}" fill="#FF33887C"/>
			</data>
			<data key="d8">
				<y:ViewState>
					<y:FolderNodeState x:Key="c|view" Layout="-72,-150,252,60">
						<y:FolderNodeState.Labels>
							<y:Label LayoutParameter="{y:GraphMLReference 2}">
								<y:Label.Text>Test</y:Label.Text>
								<y:Label.Style>
									<yjs:DefaultLabelStyle verticalTextAlignment="CENTER" horizontalTextAlignment="CENTER" font="{y:GraphMLReference 5}" textFill="WHITE"/>
								</y:Label.Style>
							</y:Label>
						</y:FolderNodeState.Labels>
					</y:FolderNodeState>
				</y:ViewState>
			</data>
			<port name="p0">
				<data key="d16">
					<y:GraphMLReference ResourceKey="6"/>
				</data>
				<data key="d18">
					<y:ViewState>
						<y:Port x:Key="c|view"/>
					</y:ViewState>
				</data>
			</port>
			<port name="p1">
				<data key="d16">
					<y:GraphMLReference ResourceKey="7"/>
				</data>
				<data key="d18">
					<y:ViewState>
						<y:Port x:Key="c|view"/>
					</y:ViewState>
				</data>
			</port>
			<port name="p2">
				<data key="d16">
					<y:GraphMLReference ResourceKey="8"/>
				</data>
				<data key="d18">
					<y:ViewState>
						<y:Port x:Key="c|view"/>
					</y:ViewState>
				</data>
			</port>
			<port name="p3">
				<data key="d16">
					<y:GraphMLReference ResourceKey="9"/>
				</data>
				<data key="d18">
					<y:ViewState>
						<y:Port x:Key="c|view"/>
					</y:ViewState>
				</data>
			</port>
			<port name="p4">
				<data key="d16">
					<y:GraphMLReference ResourceKey="13"/>
				</data>
				<data key="d18">
					<y:ViewState>
						<y:Port x:Key="c|view"/>
					</y:ViewState>
				</data>
			</port>
			<port name="p5">
				<data key="d16">
					<y:GraphMLReference ResourceKey="14"/>
				</data>
				<data key="d18">
					<y:ViewState>
						<y:Port x:Key="c|view"/>
					</y:ViewState>
				</data>
			</port>
			<port name="p6">
				<data key="d16">
					<y:GraphMLReference ResourceKey="15"/>
				</data>
				<data key="d18">
					<y:ViewState>
						<y:Port x:Key="c|view"/>
					</y:ViewState>
				</data>
			</port>
			<port name="p7">
				<data key="d16">
					<y:GraphMLReference ResourceKey="16"/>
				</data>
				<data key="d18">
					<y:ViewState>
						<y:Port x:Key="c|view"/>
					</y:ViewState>
				</data>
			</port>
			<port name="p8">
				<data key="d16">
					<y:GraphMLReference ResourceKey="17"/>
				</data>
				<data key="d18">
					<y:ViewState>
						<y:Port x:Key="c|view"/>
					</y:ViewState>
				</data>
			</port>
			<port name="p9">
				<data key="d16">
					<y:GraphMLReference ResourceKey="18"/>
				</data>
				<data key="d18">
					<y:ViewState>
						<y:Port x:Key="c|view"/>
					</y:ViewState>
				</data>
			</port>
			<port name="p10">
				<data key="d16">
					<y:GraphMLReference ResourceKey="19"/>
				</data>
				<data key="d18">
					<y:ViewState>
						<y:Port x:Key="c|view"/>
					</y:ViewState>
				</data>
			</port>
			<port name="p11">
				<data key="d16">
					<y:GraphMLReference ResourceKey="20"/>
				</data>
				<data key="d18">
					<y:ViewState>
						<y:Port x:Key="c|view"/>
					</y:ViewState>
				</data>
			</port>
			<port name="p12">
				<data key="d16">
					<y:GraphMLReference ResourceKey="25"/>
				</data>
				<data key="d18">
					<y:ViewState>
						<y:Port x:Key="c|view"/>
					</y:ViewState>
				</data>
			</port>
			<port name="p13">
				<data key="d16">
					<y:GraphMLReference ResourceKey="26"/>
				</data>
				<data key="d18">
					<y:ViewState>
						<y:Port x:Key="c|view"/>
					</y:ViewState>
				</data>
			</port>
			<port name="p14">
				<data key="d16">
					<y:GraphMLReference ResourceKey="27"/>
				</data>
				<data key="d18">
					<y:ViewState>
						<y:Port x:Key="c|view"/>
					</y:ViewState>
				</data>
			</port>
			<port name="p15">
				<data key="d16">
					<y:GraphMLReference ResourceKey="28"/>
				</data>
				<data key="d18">
					<y:ViewState>
						<y:Port x:Key="c|view"/>
					</y:ViewState>
				</data>
			</port>
			<port name="p16">
				<data key="d16">
					<y:GraphMLReference ResourceKey="154"/>
				</data>
				<data key="d18">
					<y:ViewState>
						<y:Port x:Key="c|view"/>
					</y:ViewState>
				</data>
			</port>
			<port name="p17">
				<data key="d16">
					<y:GraphMLReference ResourceKey="155"/>
				</data>
				<data key="d18">
					<y:ViewState>
						<y:Port x:Key="c|view"/>
					</y:ViewState>
				</data>
			</port>
		</node>
		<node id="n13">
			<data key="d0">18</data>
			<data key="d4">
				<x:List>
					<y:Label LayoutParameter="{y:GraphMLReference 2}">
						<y:Label.Text>&lt;h2&gt;getheader()&lt;/h2&gt;</y:Label.Text>
						<y:Label.Style>
							<yjs:MarkupLabelStyle verticalTextAlignment="CENTER" horizontalTextAlignment="CENTER" font="{y:GraphMLReference 3}" textFill="WHITE"/>
						</y:Label.Style>
					</y:Label>
				</x:List>
			</data>
			<data key="d5">
				<y:RectD X="960" Y="240" Width="240" Height="60"/>
			</data>
			<data key="d7">
				<yjs:ShapeNodeStyle stroke="{y:GraphMLReference 4}" fill="RED"/>
			</data>
			<data key="d8">
				<y:ViewState>
					<y:FolderNodeState x:Key="c|view" Layout="-57,-135,252,60">
						<y:FolderNodeState.Labels>
							<y:Label LayoutParameter="{y:GraphMLReference 2}">
								<y:Label.Text>Test</y:Label.Text>
								<y:Label.Style>
									<yjs:DefaultLabelStyle verticalTextAlignment="CENTER" horizontalTextAlignment="CENTER" font="{y:GraphMLReference 5}" textFill="WHITE"/>
								</y:Label.Style>
							</y:Label>
						</y:FolderNodeState.Labels>
					</y:FolderNodeState>
				</y:ViewState>
			</data>
			<port name="p0">
				<data key="d16">
					<y:GraphMLReference ResourceKey="6"/>
				</data>
				<data key="d18">
					<y:ViewState>
						<y:Port x:Key="c|view"/>
					</y:ViewState>
				</data>
			</port>
			<port name="p1">
				<data key="d16">
					<y:GraphMLReference ResourceKey="7"/>
				</data>
				<data key="d18">
					<y:ViewState>
						<y:Port x:Key="c|view"/>
					</y:ViewState>
				</data>
			</port>
			<port name="p2">
				<data key="d16">
					<y:GraphMLReference ResourceKey="8"/>
				</data>
				<data key="d18">
					<y:ViewState>
						<y:Port x:Key="c|view"/>
					</y:ViewState>
				</data>
			</port>
			<port name="p3">
				<data key="d16">
					<y:GraphMLReference ResourceKey="9"/>
				</data>
				<data key="d18">
					<y:ViewState>
						<y:Port x:Key="c|view"/>
					</y:ViewState>
				</data>
			</port>
			<port name="p4">
				<data key="d16">
					<y:GraphMLReference ResourceKey="13"/>
				</data>
				<data key="d18">
					<y:ViewState>
						<y:Port x:Key="c|view"/>
					</y:ViewState>
				</data>
			</port>
			<port name="p5">
				<data key="d16">
					<y:GraphMLReference ResourceKey="14"/>
				</data>
				<data key="d18">
					<y:ViewState>
						<y:Port x:Key="c|view"/>
					</y:ViewState>
				</data>
			</port>
			<port name="p6">
				<data key="d16">
					<y:GraphMLReference ResourceKey="15"/>
				</data>
				<data key="d18">
					<y:ViewState>
						<y:Port x:Key="c|view"/>
					</y:ViewState>
				</data>
			</port>
			<port name="p7">
				<data key="d16">
					<y:GraphMLReference ResourceKey="16"/>
				</data>
				<data key="d18">
					<y:ViewState>
						<y:Port x:Key="c|view"/>
					</y:ViewState>
				</data>
			</port>
			<port name="p8">
				<data key="d16">
					<y:GraphMLReference ResourceKey="17"/>
				</data>
				<data key="d18">
					<y:ViewState>
						<y:Port x:Key="c|view"/>
					</y:ViewState>
				</data>
			</port>
			<port name="p9">
				<data key="d16">
					<y:GraphMLReference ResourceKey="18"/>
				</data>
				<data key="d18">
					<y:ViewState>
						<y:Port x:Key="c|view"/>
					</y:ViewState>
				</data>
			</port>
			<port name="p10">
				<data key="d16">
					<y:GraphMLReference ResourceKey="19"/>
				</data>
				<data key="d18">
					<y:ViewState>
						<y:Port x:Key="c|view"/>
					</y:ViewState>
				</data>
			</port>
			<port name="p11">
				<data key="d16">
					<y:GraphMLReference ResourceKey="20"/>
				</data>
				<data key="d18">
					<y:ViewState>
						<y:Port x:Key="c|view"/>
					</y:ViewState>
				</data>
			</port>
			<port name="p12">
				<data key="d16">
					<y:GraphMLReference ResourceKey="25"/>
				</data>
				<data key="d18">
					<y:ViewState>
						<y:Port x:Key="c|view"/>
					</y:ViewState>
				</data>
			</port>
			<port name="p13">
				<data key="d16">
					<y:GraphMLReference ResourceKey="26"/>
				</data>
				<data key="d18">
					<y:ViewState>
						<y:Port x:Key="c|view"/>
					</y:ViewState>
				</data>
			</port>
			<port name="p14">
				<data key="d16">
					<y:GraphMLReference ResourceKey="27"/>
				</data>
				<data key="d18">
					<y:ViewState>
						<y:Port x:Key="c|view"/>
					</y:ViewState>
				</data>
			</port>
			<port name="p15">
				<data key="d16">
					<y:GraphMLReference ResourceKey="28"/>
				</data>
				<data key="d18">
					<y:ViewState>
						<y:Port x:Key="c|view"/>
					</y:ViewState>
				</data>
			</port>
			<port name="p16">
				<data key="d16">
					<y:GraphMLReference ResourceKey="29"/>
				</data>
				<data key="d18">
					<y:ViewState>
						<y:Port x:Key="c|view"/>
					</y:ViewState>
				</data>
			</port>
			<port name="p17">
				<data key="d16">
					<y:GraphMLReference ResourceKey="156"/>
				</data>
				<data key="d18">
					<y:ViewState>
						<y:Port x:Key="c|view"/>
					</y:ViewState>
				</data>
			</port>
		</node>
		<node id="n14">
			<data key="d0">19</data>
			<data key="d4">
				<x:List>
					<y:Label LayoutParameter="{y:GraphMLReference 2}">
						<y:Label.Text>&lt;h2&gt;appendheader()&lt;/h2&gt;</y:Label.Text>
						<y:Label.Style>
							<yjs:MarkupLabelStyle verticalTextAlignment="CENTER" horizontalTextAlignment="CENTER" font="{y:GraphMLReference 3}" textFill="WHITE"/>
						</y:Label.Style>
					</y:Label>
				</x:List>
			</data>
			<data key="d5">
				<y:RectD X="960" Y="360" Width="240" Height="60"/>
			</data>
			<data key="d7">
				<yjs:ShapeNodeStyle stroke="{y:GraphMLReference 4}" fill="RED"/>
			</data>
			<data key="d8">
				<y:ViewState>
					<y:FolderNodeState x:Key="c|view" Layout="-42,-120,252,60">
						<y:FolderNodeState.Labels>
							<y:Label LayoutParameter="{y:GraphMLReference 2}">
								<y:Label.Text>Test</y:Label.Text>
								<y:Label.Style>
									<yjs:DefaultLabelStyle verticalTextAlignment="CENTER" horizontalTextAlignment="CENTER" font="{y:GraphMLReference 5}" textFill="WHITE"/>
								</y:Label.Style>
							</y:Label>
						</y:FolderNodeState.Labels>
					</y:FolderNodeState>
				</y:ViewState>
			</data>
			<port name="p0">
				<data key="d16">
					<y:GraphMLReference ResourceKey="6"/>
				</data>
				<data key="d18">
					<y:ViewState>
						<y:Port x:Key="c|view"/>
					</y:ViewState>
				</data>
			</port>
			<port name="p1">
				<data key="d16">
					<y:GraphMLReference ResourceKey="7"/>
				</data>
				<data key="d18">
					<y:ViewState>
						<y:Port x:Key="c|view"/>
					</y:ViewState>
				</data>
			</port>
			<port name="p2">
				<data key="d16">
					<y:GraphMLReference ResourceKey="8"/>
				</data>
				<data key="d18">
					<y:ViewState>
						<y:Port x:Key="c|view"/>
					</y:ViewState>
				</data>
			</port>
			<port name="p3">
				<data key="d16">
					<y:GraphMLReference ResourceKey="9"/>
				</data>
				<data key="d18">
					<y:ViewState>
						<y:Port x:Key="c|view"/>
					</y:ViewState>
				</data>
			</port>
			<port name="p4">
				<data key="d16">
					<y:GraphMLReference ResourceKey="13"/>
				</data>
				<data key="d18">
					<y:ViewState>
						<y:Port x:Key="c|view"/>
					</y:ViewState>
				</data>
			</port>
			<port name="p5">
				<data key="d16">
					<y:GraphMLReference ResourceKey="14"/>
				</data>
				<data key="d18">
					<y:ViewState>
						<y:Port x:Key="c|view"/>
					</y:ViewState>
				</data>
			</port>
			<port name="p6">
				<data key="d16">
					<y:GraphMLReference ResourceKey="15"/>
				</data>
				<data key="d18">
					<y:ViewState>
						<y:Port x:Key="c|view"/>
					</y:ViewState>
				</data>
			</port>
			<port name="p7">
				<data key="d16">
					<y:GraphMLReference ResourceKey="16"/>
				</data>
				<data key="d18">
					<y:ViewState>
						<y:Port x:Key="c|view"/>
					</y:ViewState>
				</data>
			</port>
			<port name="p8">
				<data key="d16">
					<y:GraphMLReference ResourceKey="17"/>
				</data>
				<data key="d18">
					<y:ViewState>
						<y:Port x:Key="c|view"/>
					</y:ViewState>
				</data>
			</port>
			<port name="p9">
				<data key="d16">
					<y:GraphMLReference ResourceKey="18"/>
				</data>
				<data key="d18">
					<y:ViewState>
						<y:Port x:Key="c|view"/>
					</y:ViewState>
				</data>
			</port>
			<port name="p10">
				<data key="d16">
					<y:GraphMLReference ResourceKey="19"/>
				</data>
				<data key="d18">
					<y:ViewState>
						<y:Port x:Key="c|view"/>
					</y:ViewState>
				</data>
			</port>
			<port name="p11">
				<data key="d16">
					<y:GraphMLReference ResourceKey="20"/>
				</data>
				<data key="d18">
					<y:ViewState>
						<y:Port x:Key="c|view"/>
					</y:ViewState>
				</data>
			</port>
			<port name="p12">
				<data key="d16">
					<y:GraphMLReference ResourceKey="25"/>
				</data>
				<data key="d18">
					<y:ViewState>
						<y:Port x:Key="c|view"/>
					</y:ViewState>
				</data>
			</port>
			<port name="p13">
				<data key="d16">
					<y:GraphMLReference ResourceKey="26"/>
				</data>
				<data key="d18">
					<y:ViewState>
						<y:Port x:Key="c|view"/>
					</y:ViewState>
				</data>
			</port>
			<port name="p14">
				<data key="d16">
					<y:GraphMLReference ResourceKey="27"/>
				</data>
				<data key="d18">
					<y:ViewState>
						<y:Port x:Key="c|view"/>
					</y:ViewState>
				</data>
			</port>
			<port name="p15">
				<data key="d16">
					<y:GraphMLReference ResourceKey="28"/>
				</data>
				<data key="d18">
					<y:ViewState>
						<y:Port x:Key="c|view"/>
					</y:ViewState>
				</data>
			</port>
			<port name="p16">
				<data key="d16">
					<y:GraphMLReference ResourceKey="29"/>
				</data>
				<data key="d18">
					<y:ViewState>
						<y:Port x:Key="c|view"/>
					</y:ViewState>
				</data>
			</port>
			<port name="p17">
				<data key="d16">
					<y:GraphMLReference ResourceKey="157"/>
				</data>
				<data key="d18">
					<y:ViewState>
						<y:Port x:Key="c|view"/>
					</y:ViewState>
				</data>
			</port>
			<port name="p18">
				<data key="d16">
					<y:GraphMLReference ResourceKey="158"/>
				</data>
				<data key="d18">
					<y:ViewState>
						<y:Port x:Key="c|view"/>
					</y:ViewState>
				</data>
			</port>
		</node>
		<node id="n15">
			<data key="d0">20</data>
			<data key="d4">
				<x:List>
					<y:Label LayoutParameter="{y:GraphMLReference 2}">
						<y:Label.Text><![CDATA[<h2>runprodigal()</h2><h2>if input is fasta file with contigs</h2>]]></y:Label.Text>
						<y:Label.Style>
							<yjs:MarkupLabelStyle verticalTextAlignment="CENTER" horizontalTextAlignment="CENTER" font="{y:GraphMLReference 3}" textFill="WHITE"/>
						</y:Label.Style>
					</y:Label>
				</x:List>
			</data>
			<data key="d5">
				<y:RectD X="210" Y="480" Width="300" Height="60"/>
			</data>
			<data key="d7">
				<yjs:ShapeNodeStyle stroke="{y:GraphMLReference 4}" fill="#FF33887C"/>
			</data>
			<data key="d8">
				<y:ViewState>
					<y:FolderNodeState x:Key="c|view" Layout="-72,-150,252,60">
						<y:FolderNodeState.Labels>
							<y:Label LayoutParameter="{y:GraphMLReference 2}">
								<y:Label.Text>Test</y:Label.Text>
								<y:Label.Style>
									<yjs:DefaultLabelStyle verticalTextAlignment="CENTER" horizontalTextAlignment="CENTER" font="{y:GraphMLReference 5}" textFill="WHITE"/>
								</y:Label.Style>
							</y:Label>
						</y:FolderNodeState.Labels>
					</y:FolderNodeState>
				</y:ViewState>
			</data>
			<port name="p0">
				<data key="d16">
					<y:GraphMLReference ResourceKey="6"/>
				</data>
				<data key="d18">
					<y:ViewState>
						<y:Port x:Key="c|view"/>
					</y:ViewState>
				</data>
			</port>
			<port name="p1">
				<data key="d16">
					<y:GraphMLReference ResourceKey="7"/>
				</data>
				<data key="d18">
					<y:ViewState>
						<y:Port x:Key="c|view"/>
					</y:ViewState>
				</data>
			</port>
			<port name="p2">
				<data key="d16">
					<y:GraphMLReference ResourceKey="8"/>
				</data>
				<data key="d18">
					<y:ViewState>
						<y:Port x:Key="c|view"/>
					</y:ViewState>
				</data>
			</port>
			<port name="p3">
				<data key="d16">
					<y:GraphMLReference ResourceKey="9"/>
				</data>
				<data key="d18">
					<y:ViewState>
						<y:Port x:Key="c|view"/>
					</y:ViewState>
				</data>
			</port>
			<port name="p4">
				<data key="d16">
					<y:GraphMLReference ResourceKey="13"/>
				</data>
				<data key="d18">
					<y:ViewState>
						<y:Port x:Key="c|view"/>
					</y:ViewState>
				</data>
			</port>
			<port name="p5">
				<data key="d16">
					<y:GraphMLReference ResourceKey="14"/>
				</data>
				<data key="d18">
					<y:ViewState>
						<y:Port x:Key="c|view"/>
					</y:ViewState>
				</data>
			</port>
			<port name="p6">
				<data key="d16">
					<y:GraphMLReference ResourceKey="15"/>
				</data>
				<data key="d18">
					<y:ViewState>
						<y:Port x:Key="c|view"/>
					</y:ViewState>
				</data>
			</port>
			<port name="p7">
				<data key="d16">
					<y:GraphMLReference ResourceKey="16"/>
				</data>
				<data key="d18">
					<y:ViewState>
						<y:Port x:Key="c|view"/>
					</y:ViewState>
				</data>
			</port>
			<port name="p8">
				<data key="d16">
					<y:GraphMLReference ResourceKey="17"/>
				</data>
				<data key="d18">
					<y:ViewState>
						<y:Port x:Key="c|view"/>
					</y:ViewState>
				</data>
			</port>
			<port name="p9">
				<data key="d16">
					<y:GraphMLReference ResourceKey="18"/>
				</data>
				<data key="d18">
					<y:ViewState>
						<y:Port x:Key="c|view"/>
					</y:ViewState>
				</data>
			</port>
			<port name="p10">
				<data key="d16">
					<y:GraphMLReference ResourceKey="19"/>
				</data>
				<data key="d18">
					<y:ViewState>
						<y:Port x:Key="c|view"/>
					</y:ViewState>
				</data>
			</port>
			<port name="p11">
				<data key="d16">
					<y:GraphMLReference ResourceKey="20"/>
				</data>
				<data key="d18">
					<y:ViewState>
						<y:Port x:Key="c|view"/>
					</y:ViewState>
				</data>
			</port>
			<port name="p12">
				<data key="d16">
					<y:GraphMLReference ResourceKey="25"/>
				</data>
				<data key="d18">
					<y:ViewState>
						<y:Port x:Key="c|view"/>
					</y:ViewState>
				</data>
			</port>
			<port name="p13">
				<data key="d16">
					<y:GraphMLReference ResourceKey="26"/>
				</data>
				<data key="d18">
					<y:ViewState>
						<y:Port x:Key="c|view"/>
					</y:ViewState>
				</data>
			</port>
			<port name="p14">
				<data key="d16">
					<y:GraphMLReference ResourceKey="35"/>
				</data>
				<data key="d18">
					<y:ViewState>
						<y:Port x:Key="c|view"/>
					</y:ViewState>
				</data>
			</port>
			<port name="p15">
				<data key="d16">
					<y:GraphMLReference ResourceKey="36"/>
				</data>
				<data key="d18">
					<y:ViewState>
						<y:Port x:Key="c|view"/>
					</y:ViewState>
				</data>
			</port>
			<port name="p16">
				<data key="d16">
					<y:GraphMLReference ResourceKey="37"/>
				</data>
				<data key="d18">
					<y:ViewState>
						<y:Port x:Key="c|view"/>
					</y:ViewState>
				</data>
			</port>
			<port name="p17">
				<data key="d16">
					<y:GraphMLReference ResourceKey="159"/>
				</data>
				<data key="d18">
					<y:ViewState>
						<y:Port x:Key="c|view"/>
					</y:ViewState>
				</data>
			</port>
		</node>
		<node id="n16">
			<data key="d0">23</data>
			<data key="d4">
				<x:List>
					<y:Label LayoutParameter="{y:GraphMLReference 2}">
						<y:Label.Text><![CDATA[<h2>list of all coding genes from query in folder queryseqs</h2><h2>(.fa -&gt; whole genome sequence ; .fna -&gt; nucleotide seq of genes ;</h2><h2>.faa -&gt; translated seq of genes ; if input .gbk, ; .gna -&gt; gene list)</h2>]]></y:Label.Text>
						<y:Label.Style>
							<yjs:MarkupLabelStyle verticalTextAlignment="CENTER" horizontalTextAlignment="CENTER" font="{y:GraphMLReference 160}" textFill="WHITE"/>
						</y:Label.Style>
					</y:Label>
				</x:List>
			</data>
			<data key="d5">
				<y:RectD X="-540" Y="0" Width="630" Height="120"/>
			</data>
			<data key="d7">
				<yjs:ShapeNodeStyle stroke="{y:GraphMLReference 4}" fill="DARK_GREEN"/>
			</data>
			<data key="d8">
				<y:ViewState>
					<y:FolderNodeState x:Key="c|view" Layout="-87,-165,252,60">
						<y:FolderNodeState.Labels>
							<y:Label LayoutParameter="{y:GraphMLReference 2}">
								<y:Label.Text>Test</y:Label.Text>
								<y:Label.Style>
									<yjs:DefaultLabelStyle verticalTextAlignment="CENTER" horizontalTextAlignment="CENTER" font="{y:GraphMLReference 5}" textFill="WHITE"/>
								</y:Label.Style>
							</y:Label>
						</y:FolderNodeState.Labels>
					</y:FolderNodeState>
				</y:ViewState>
			</data>
			<port name="p0">
				<data key="d16">
					<y:GraphMLReference ResourceKey="6"/>
				</data>
				<data key="d18">
					<y:ViewState>
						<y:Port x:Key="c|view"/>
					</y:ViewState>
				</data>
			</port>
			<port name="p1">
				<data key="d16">
					<y:GraphMLReference ResourceKey="7"/>
				</data>
				<data key="d18">
					<y:ViewState>
						<y:Port x:Key="c|view"/>
					</y:ViewState>
				</data>
			</port>
			<port name="p2">
				<data key="d16">
					<y:GraphMLReference ResourceKey="8"/>
				</data>
				<data key="d18">
					<y:ViewState>
						<y:Port x:Key="c|view"/>
					</y:ViewState>
				</data>
			</port>
			<port name="p3">
				<data key="d16">
					<y:GraphMLReference ResourceKey="9"/>
				</data>
				<data key="d18">
					<y:ViewState>
						<y:Port x:Key="c|view"/>
					</y:ViewState>
				</data>
			</port>
			<port name="p4">
				<data key="d16">
					<y:GraphMLReference ResourceKey="13"/>
				</data>
				<data key="d18">
					<y:ViewState>
						<y:Port x:Key="c|view"/>
					</y:ViewState>
				</data>
			</port>
			<port name="p5">
				<data key="d16">
					<y:GraphMLReference ResourceKey="14"/>
				</data>
				<data key="d18">
					<y:ViewState>
						<y:Port x:Key="c|view"/>
					</y:ViewState>
				</data>
			</port>
			<port name="p6">
				<data key="d16">
					<y:GraphMLReference ResourceKey="15"/>
				</data>
				<data key="d18">
					<y:ViewState>
						<y:Port x:Key="c|view"/>
					</y:ViewState>
				</data>
			</port>
			<port name="p7">
				<data key="d16">
					<y:GraphMLReference ResourceKey="30"/>
				</data>
				<data key="d18">
					<y:ViewState>
						<y:Port x:Key="c|view"/>
					</y:ViewState>
				</data>
			</port>
			<port name="p8">
				<data key="d16">
					<y:GraphMLReference ResourceKey="31"/>
				</data>
				<data key="d18">
					<y:ViewState>
						<y:Port x:Key="c|view"/>
					</y:ViewState>
				</data>
			</port>
			<port name="p9">
				<data key="d16">
					<y:GraphMLReference ResourceKey="32"/>
				</data>
				<data key="d18">
					<y:ViewState>
						<y:Port x:Key="c|view"/>
					</y:ViewState>
				</data>
			</port>
			<port name="p10">
				<data key="d18">
					<y:ViewState>
						<y:Port x:Key="c|view"/>
					</y:ViewState>
				</data>
			</port>
			<port name="p11">
				<data key="d16">
					<y:GraphMLReference ResourceKey="63"/>
				</data>
				<data key="d18">
					<y:ViewState>
						<y:Port x:Key="c|view"/>
					</y:ViewState>
				</data>
			</port>
		</node>
		<node id="n17">
			<data key="d0">24</data>
			<data key="d4">
				<x:List>
					<y:Label LayoutParameter="{y:GraphMLReference 2}">
						<y:Label.Text><![CDATA[<h2>getdistances()</h2><h2>if checkpoint = w1-1</h2>]]></y:Label.Text>
						<y:Label.Style>
							<yjs:MarkupLabelStyle verticalTextAlignment="CENTER" horizontalTextAlignment="CENTER" font="{y:GraphMLReference 59}" textFill="WHITE"/>
						</y:Label.Style>
					</y:Label>
				</x:List>
			</data>
			<data key="d5">
				<y:RectD X="-540" Y="600" Width="240" Height="60"/>
			</data>
			<data key="d7">
				<yjs:ShapeNodeStyle stroke="{y:GraphMLReference 4}" fill="RED"/>
			</data>
			<data key="d8">
				<y:ViewState>
					<y:FolderNodeState x:Key="c|view" Layout="-87,-165,252,60">
						<y:FolderNodeState.Labels>
							<y:Label LayoutParameter="{y:GraphMLReference 2}">
								<y:Label.Text>Test</y:Label.Text>
								<y:Label.Style>
									<yjs:DefaultLabelStyle verticalTextAlignment="CENTER" horizontalTextAlignment="CENTER" font="{y:GraphMLReference 5}" textFill="WHITE"/>
								</y:Label.Style>
							</y:Label>
						</y:FolderNodeState.Labels>
					</y:FolderNodeState>
				</y:ViewState>
			</data>
			<port name="p0">
				<data key="d16">
					<y:GraphMLReference ResourceKey="6"/>
				</data>
				<data key="d18">
					<y:ViewState>
						<y:Port x:Key="c|view"/>
					</y:ViewState>
				</data>
			</port>
			<port name="p1">
				<data key="d16">
					<y:GraphMLReference ResourceKey="7"/>
				</data>
				<data key="d18">
					<y:ViewState>
						<y:Port x:Key="c|view"/>
					</y:ViewState>
				</data>
			</port>
			<port name="p2">
				<data key="d16">
					<y:GraphMLReference ResourceKey="8"/>
				</data>
				<data key="d18">
					<y:ViewState>
						<y:Port x:Key="c|view"/>
					</y:ViewState>
				</data>
			</port>
			<port name="p3">
				<data key="d16">
					<y:GraphMLReference ResourceKey="9"/>
				</data>
				<data key="d18">
					<y:ViewState>
						<y:Port x:Key="c|view"/>
					</y:ViewState>
				</data>
			</port>
			<port name="p4">
				<data key="d16">
					<y:GraphMLReference ResourceKey="13"/>
				</data>
				<data key="d18">
					<y:ViewState>
						<y:Port x:Key="c|view"/>
					</y:ViewState>
				</data>
			</port>
			<port name="p5">
				<data key="d16">
					<y:GraphMLReference ResourceKey="14"/>
				</data>
				<data key="d18">
					<y:ViewState>
						<y:Port x:Key="c|view"/>
					</y:ViewState>
				</data>
			</port>
			<port name="p6">
				<data key="d16">
					<y:GraphMLReference ResourceKey="15"/>
				</data>
				<data key="d18">
					<y:ViewState>
						<y:Port x:Key="c|view"/>
					</y:ViewState>
				</data>
			</port>
			<port name="p7">
				<data key="d16">
					<y:GraphMLReference ResourceKey="30"/>
				</data>
				<data key="d18">
					<y:ViewState>
						<y:Port x:Key="c|view"/>
					</y:ViewState>
				</data>
			</port>
			<port name="p8">
				<data key="d16">
					<y:GraphMLReference ResourceKey="31"/>
				</data>
				<data key="d18">
					<y:ViewState>
						<y:Port x:Key="c|view"/>
					</y:ViewState>
				</data>
			</port>
			<port name="p9">
				<data key="d16">
					<y:GraphMLReference ResourceKey="32"/>
				</data>
				<data key="d18">
					<y:ViewState>
						<y:Port x:Key="c|view"/>
					</y:ViewState>
				</data>
			</port>
			<port name="p10">
				<data key="d16">
					<y:GraphMLReference ResourceKey="33"/>
				</data>
				<data key="d18">
					<y:ViewState>
						<y:Port x:Key="c|view"/>
					</y:ViewState>
				</data>
			</port>
			<port name="p11">
				<data key="d16">
					<y:GraphMLReference ResourceKey="34"/>
				</data>
				<data key="d18">
					<y:ViewState>
						<y:Port x:Key="c|view"/>
					</y:ViewState>
				</data>
			</port>
			<port name="p12">
				<data key="d16">
					<y:GraphMLReference ResourceKey="60"/>
				</data>
				<data key="d18">
					<y:ViewState>
						<y:Port x:Key="c|view"/>
					</y:ViewState>
				</data>
			</port>
			<port name="p13">
				<data key="d16">
					<y:GraphMLReference ResourceKey="61"/>
				</data>
				<data key="d18">
					<y:ViewState>
						<y:Port x:Key="c|view"/>
					</y:ViewState>
				</data>
			</port>
			<port name="p14">
				<data key="d16">
					<y:GraphMLReference ResourceKey="62"/>
				</data>
				<data key="d18">
					<y:ViewState>
						<y:Port x:Key="c|view"/>
					</y:ViewState>
				</data>
			</port>
			<port name="p15">
				<data key="d16">
					<y:GraphMLReference ResourceKey="161"/>
				</data>
				<data key="d18">
					<y:ViewState>
						<y:Port x:Key="c|view"/>
					</y:ViewState>
				</data>
			</port>
			<port name="p16">
				<data key="d18">
					<y:ViewState>
						<y:Port x:Key="c|view"/>
					</y:ViewState>
				</data>
			</port>
			<port name="p17">
				<data key="d16">
					<y:GraphMLReference ResourceKey="162"/>
				</data>
				<data key="d18">
					<y:ViewState>
						<y:Port x:Key="c|view"/>
					</y:ViewState>
				</data>
			</port>
			<port name="p18">
				<data key="d16">
					<y:GraphMLReference ResourceKey="163"/>
				</data>
				<data key="d18">
					<y:ViewState>
						<y:Port x:Key="c|view"/>
					</y:ViewState>
				</data>
			</port>
			<port name="p19">
				<data key="d16">
					<y:GraphMLReference ResourceKey="164"/>
				</data>
				<data key="d18">
					<y:ViewState>
						<y:Port x:Key="c|view"/>
					</y:ViewState>
				</data>
			</port>
			<port name="p20">
				<data key="d18">
					<y:ViewState>
						<y:Port x:Key="c|view"/>
					</y:ViewState>
				</data>
			</port>
			<port name="p21">
				<data key="d16">
					<y:GraphMLReference ResourceKey="206"/>
				</data>
				<data key="d18">
					<y:ViewState>
						<y:Port x:Key="c|view"/>
					</y:ViewState>
				</data>
			</port>
		</node>
		<node id="n18">
			<data key="d0">26</data>
			<data key="d4">
				<x:List>
					<y:Label LayoutParameter="{y:GraphMLReference 2}">
						<y:Label.Text>&lt;h2&gt;getdistances()&lt;/h2&gt;</y:Label.Text>
						<y:Label.Style>
							<yjs:MarkupLabelStyle verticalTextAlignment="CENTER" horizontalTextAlignment="CENTER" font="{y:GraphMLReference 3}" textFill="WHITE"/>
						</y:Label.Style>
					</y:Label>
				</x:List>
			</data>
			<data key="d5">
				<y:RectD X="30" Y="600" Width="240" Height="60"/>
			</data>
			<data key="d7">
				<yjs:ShapeNodeStyle stroke="{y:GraphMLReference 4}" fill="{y:GraphMLReference 207}"/>
			</data>
			<data key="d8">
				<y:ViewState>
					<y:FolderNodeState x:Key="c|view" Layout="-57,-135,252,60">
						<y:FolderNodeState.Labels>
							<y:Label LayoutParameter="{y:GraphMLReference 2}">
								<y:Label.Text>Test</y:Label.Text>
								<y:Label.Style>
									<yjs:DefaultLabelStyle verticalTextAlignment="CENTER" horizontalTextAlignment="CENTER" font="{y:GraphMLReference 5}" textFill="WHITE"/>
								</y:Label.Style>
							</y:Label>
						</y:FolderNodeState.Labels>
					</y:FolderNodeState>
				</y:ViewState>
			</data>
			<port name="p0">
				<data key="d16">
					<y:GraphMLReference ResourceKey="6"/>
				</data>
				<data key="d18">
					<y:ViewState>
						<y:Port x:Key="c|view"/>
					</y:ViewState>
				</data>
			</port>
			<port name="p1">
				<data key="d16">
					<y:GraphMLReference ResourceKey="7"/>
				</data>
				<data key="d18">
					<y:ViewState>
						<y:Port x:Key="c|view"/>
					</y:ViewState>
				</data>
			</port>
			<port name="p2">
				<data key="d16">
					<y:GraphMLReference ResourceKey="8"/>
				</data>
				<data key="d18">
					<y:ViewState>
						<y:Port x:Key="c|view"/>
					</y:ViewState>
				</data>
			</port>
			<port name="p3">
				<data key="d16">
					<y:GraphMLReference ResourceKey="9"/>
				</data>
				<data key="d18">
					<y:ViewState>
						<y:Port x:Key="c|view"/>
					</y:ViewState>
				</data>
			</port>
			<port name="p4">
				<data key="d16">
					<y:GraphMLReference ResourceKey="13"/>
				</data>
				<data key="d18">
					<y:ViewState>
						<y:Port x:Key="c|view"/>
					</y:ViewState>
				</data>
			</port>
			<port name="p5">
				<data key="d16">
					<y:GraphMLReference ResourceKey="14"/>
				</data>
				<data key="d18">
					<y:ViewState>
						<y:Port x:Key="c|view"/>
					</y:ViewState>
				</data>
			</port>
			<port name="p6">
				<data key="d16">
					<y:GraphMLReference ResourceKey="15"/>
				</data>
				<data key="d18">
					<y:ViewState>
						<y:Port x:Key="c|view"/>
					</y:ViewState>
				</data>
			</port>
			<port name="p7">
				<data key="d16">
					<y:GraphMLReference ResourceKey="16"/>
				</data>
				<data key="d18">
					<y:ViewState>
						<y:Port x:Key="c|view"/>
					</y:ViewState>
				</data>
			</port>
			<port name="p8">
				<data key="d16">
					<y:GraphMLReference ResourceKey="17"/>
				</data>
				<data key="d18">
					<y:ViewState>
						<y:Port x:Key="c|view"/>
					</y:ViewState>
				</data>
			</port>
			<port name="p9">
				<data key="d16">
					<y:GraphMLReference ResourceKey="18"/>
				</data>
				<data key="d18">
					<y:ViewState>
						<y:Port x:Key="c|view"/>
					</y:ViewState>
				</data>
			</port>
			<port name="p10">
				<data key="d16">
					<y:GraphMLReference ResourceKey="19"/>
				</data>
				<data key="d18">
					<y:ViewState>
						<y:Port x:Key="c|view"/>
					</y:ViewState>
				</data>
			</port>
			<port name="p11">
				<data key="d16">
					<y:GraphMLReference ResourceKey="20"/>
				</data>
				<data key="d18">
					<y:ViewState>
						<y:Port x:Key="c|view"/>
					</y:ViewState>
				</data>
			</port>
			<port name="p12">
				<data key="d16">
					<y:GraphMLReference ResourceKey="25"/>
				</data>
				<data key="d18">
					<y:ViewState>
						<y:Port x:Key="c|view"/>
					</y:ViewState>
				</data>
			</port>
			<port name="p13">
				<data key="d16">
					<y:GraphMLReference ResourceKey="26"/>
				</data>
				<data key="d18">
					<y:ViewState>
						<y:Port x:Key="c|view"/>
					</y:ViewState>
				</data>
			</port>
			<port name="p14">
				<data key="d16">
					<y:GraphMLReference ResourceKey="35"/>
				</data>
				<data key="d18">
					<y:ViewState>
						<y:Port x:Key="c|view"/>
					</y:ViewState>
				</data>
			</port>
			<port name="p15">
				<data key="d16">
					<y:GraphMLReference ResourceKey="36"/>
				</data>
				<data key="d18">
					<y:ViewState>
						<y:Port x:Key="c|view"/>
					</y:ViewState>
				</data>
			</port>
			<port name="p16">
				<data key="d16">
					<y:GraphMLReference ResourceKey="37"/>
				</data>
				<data key="d18">
					<y:ViewState>
						<y:Port x:Key="c|view"/>
					</y:ViewState>
				</data>
			</port>
			<port name="p17">
				<data key="d16">
					<y:GraphMLReference ResourceKey="44"/>
				</data>
				<data key="d18">
					<y:ViewState>
						<y:Port x:Key="c|view"/>
					</y:ViewState>
				</data>
			</port>
			<port name="p18">
				<data key="d16">
					<y:GraphMLReference ResourceKey="45"/>
				</data>
				<data key="d18">
					<y:ViewState>
						<y:Port x:Key="c|view"/>
					</y:ViewState>
				</data>
			</port>
			<port name="p19">
				<data key="d16">
					<y:GraphMLReference ResourceKey="46"/>
				</data>
				<data key="d18">
					<y:ViewState>
						<y:Port x:Key="c|view"/>
					</y:ViewState>
				</data>
			</port>
			<port name="p20">
				<data key="d16">
					<y:GraphMLReference ResourceKey="47"/>
				</data>
				<data key="d18">
					<y:ViewState>
						<y:Port x:Key="c|view"/>
					</y:ViewState>
				</data>
			</port>
			<port name="p21">
				<data key="d16">
					<y:GraphMLReference ResourceKey="208"/>
				</data>
				<data key="d18">
					<y:ViewState>
						<y:Port x:Key="c|view"/>
					</y:ViewState>
				</data>
			</port>
			<port name="p22">
				<data key="d16">
					<y:GraphMLReference ResourceKey="209"/>
				</data>
				<data key="d18">
					<y:ViewState>
						<y:Port x:Key="c|view"/>
					</y:ViewState>
				</data>
			</port>
			<port name="p23">
				<data key="d16">
					<y:GraphMLReference ResourceKey="210"/>
				</data>
				<data key="d18">
					<y:ViewState>
						<y:Port x:Key="c|view"/>
					</y:ViewState>
				</data>
			</port>
			<port name="p24">
				<data key="d16">
					<y:GraphMLReference ResourceKey="211"/>
				</data>
				<data key="d18">
					<y:ViewState>
						<y:Port x:Key="c|view"/>
					</y:ViewState>
				</data>
			</port>
			<port name="p25">
				<data key="d16">
					<y:GraphMLReference ResourceKey="212"/>
				</data>
				<data key="d18">
					<y:ViewState>
						<y:Port x:Key="c|view"/>
					</y:ViewState>
				</data>
			</port>
			<port name="p26">
				<data key="d16">
					<y:GraphMLReference ResourceKey="213"/>
				</data>
				<data key="d18">
					<y:ViewState>
						<y:Port x:Key="c|view"/>
					</y:ViewState>
				</data>
			</port>
			<port name="p27">
				<data key="d18">
					<y:ViewState>
						<y:Port x:Key="c|view"/>
					</y:ViewState>
				</data>
			</port>
		</node>
		<node id="n19">
			<data key="d0">27</data>
			<data key="d4">
				<x:List>
					<y:Label LayoutParameter="{y:GraphMLReference 2}">
						<y:Label.Text>mash</y:Label.Text>
						<y:Label.Style>
							<yjs:DefaultLabelStyle verticalTextAlignment="CENTER" horizontalTextAlignment="CENTER" textWrappingShape="ROUND_RECTANGLE" font="{y:GraphMLReference 21}" textFill="WHITE"/>
						</y:Label.Style>
					</y:Label>
				</x:List>
			</data>
			<data key="d5">
				<y:RectD X="-239.875" Y="600" Width="209.75" Height="60"/>
			</data>
			<data key="d7">
				<yjs:RectangleNodeStyle cornerStyle="CUT" corners="LEFT" stroke="{y:GraphMLReference 10}" fill="{y:GraphMLReference 11}"/>
			</data>
			<port name="p0"/>
			<port name="p1">
				<data key="d16">
					<y:GraphMLReference ResourceKey="12"/>
				</data>
			</port>
			<port name="p2">
				<data key="d16">
					<y:GraphMLReference ResourceKey="22"/>
				</data>
			</port>
			<port name="p3">
				<data key="d16">
					<y:GraphMLReference ResourceKey="23"/>
				</data>
			</port>
			<port name="p4">
				<data key="d16">
					<y:GraphMLReference ResourceKey="24"/>
				</data>
			</port>
			<port name="p5">
				<data key="d16">
					<y:GraphMLReference ResourceKey="38"/>
				</data>
			</port>
			<port name="p6">
				<data key="d16">
					<y:GraphMLReference ResourceKey="39"/>
				</data>
			</port>
			<port name="p7">
				<data key="d16">
					<y:GraphMLReference ResourceKey="41"/>
				</data>
			</port>
			<port name="p8">
				<data key="d16">
					<y:GraphMLReference ResourceKey="42"/>
				</data>
			</port>
			<port name="p9">
				<data key="d16">
					<y:GraphMLReference ResourceKey="43"/>
				</data>
			</port>
		</node>
		<node id="n20">
			<data key="d0">28</data>
			<data key="d4">
				<x:List>
					<y:Label LayoutParameter="{y:GraphMLReference 2}" Style="{y:GraphMLReference 40}">
						<y:Label.Text>{}{domain}_{quality}.msh</y:Label.Text>
					</y:Label>
				</x:List>
			</data>
			<data key="d5">
				<y:RectD X="330.125" Y="600" Width="209.875" Height="60"/>
			</data>
			<data key="d7">
				<yjs:RectangleNodeStyle cornerStyle="CUT" corners="LEFT" stroke="{y:GraphMLReference 10}" fill="#FF4E8833"/>
			</data>
			<data key="d8">
				<y:ViewState>
					<y:FolderNodeState x:Key="c|view" Layout="330.125,600,389.875,60">
						<y:FolderNodeState.Labels>
							<y:Label LayoutParameter="{y:GraphMLReference 2}" Style="{y:GraphMLReference 40}">
								<y:Label.Text><![CDATA[refseq.msh (if not otherwise given as argument)
json]]></y:Label.Text>
							</y:Label>
						</y:FolderNodeState.Labels>
					</y:FolderNodeState>
				</y:ViewState>
			</data>
			<port name="p0">
				<data key="d18">
					<y:ViewState>
						<y:Port x:Key="c|view"/>
					</y:ViewState>
				</data>
			</port>
			<port name="p1">
				<data key="d16">
					<y:GraphMLReference ResourceKey="12"/>
				</data>
				<data key="d18">
					<y:ViewState>
						<y:Port x:Key="c|view"/>
					</y:ViewState>
				</data>
			</port>
			<port name="p2">
				<data key="d16">
					<y:GraphMLReference ResourceKey="22"/>
				</data>
				<data key="d18">
					<y:ViewState>
						<y:Port x:Key="c|view"/>
					</y:ViewState>
				</data>
			</port>
			<port name="p3">
				<data key="d16">
					<y:GraphMLReference ResourceKey="23"/>
				</data>
				<data key="d18">
					<y:ViewState>
						<y:Port x:Key="c|view"/>
					</y:ViewState>
				</data>
			</port>
			<port name="p4">
				<data key="d16">
					<y:GraphMLReference ResourceKey="24"/>
				</data>
				<data key="d18">
					<y:ViewState>
						<y:Port x:Key="c|view"/>
					</y:ViewState>
				</data>
			</port>
			<port name="p5">
				<data key="d16">
					<y:GraphMLReference ResourceKey="38"/>
				</data>
				<data key="d18">
					<y:ViewState>
						<y:Port x:Key="c|view"/>
					</y:ViewState>
				</data>
			</port>
			<port name="p6">
				<data key="d16">
					<y:GraphMLReference ResourceKey="39"/>
				</data>
				<data key="d18">
					<y:ViewState>
						<y:Port x:Key="c|view"/>
					</y:ViewState>
				</data>
			</port>
			<port name="p7">
				<data key="d16">
					<y:GraphMLReference ResourceKey="41"/>
				</data>
				<data key="d18">
					<y:ViewState>
						<y:Port x:Key="c|view"/>
					</y:ViewState>
				</data>
			</port>
			<port name="p8">
				<data key="d16">
					<y:GraphMLReference ResourceKey="42"/>
				</data>
				<data key="d18">
					<y:ViewState>
						<y:Port x:Key="c|view"/>
					</y:ViewState>
				</data>
			</port>
			<port name="p9">
				<data key="d16">
					<y:GraphMLReference ResourceKey="43"/>
				</data>
				<data key="d18">
					<y:ViewState>
						<y:Port x:Key="c|view"/>
					</y:ViewState>
				</data>
			</port>
			<port name="p10">
				<data key="d16">
					<y:GraphMLReference ResourceKey="215"/>
				</data>
				<data key="d18">
					<y:ViewState>
						<y:Port x:Key="c|view"/>
					</y:ViewState>
				</data>
			</port>
		</node>
		<node id="n21">
			<data key="d0">29</data>
			<data key="d4">
				<x:List>
					<y:Label LayoutParameter="{y:GraphMLReference 2}">
						<y:Label.Text>&lt;h2&gt;writefilelist()&lt;/h2&gt;</y:Label.Text>
						<y:Label.Style>
							<yjs:MarkupLabelStyle verticalTextAlignment="CENTER" horizontalTextAlignment="CENTER" font="{y:GraphMLReference 3}" textFill="WHITE"/>
						</y:Label.Style>
					</y:Label>
				</x:List>
			</data>
			<data key="d5">
				<y:RectD X="210" Y="720" Width="240" Height="60"/>
			</data>
			<data key="d7">
				<yjs:ShapeNodeStyle stroke="{y:GraphMLReference 4}" fill="{y:GraphMLReference 216}"/>
			</data>
			<data key="d8">
				<y:ViewState>
					<y:FolderNodeState x:Key="c|view" Layout="-42,-120,252,60">
						<y:FolderNodeState.Labels>
							<y:Label LayoutParameter="{y:GraphMLReference 2}">
								<y:Label.Text>Test</y:Label.Text>
								<y:Label.Style>
									<yjs:DefaultLabelStyle verticalTextAlignment="CENTER" horizontalTextAlignment="CENTER" font="{y:GraphMLReference 5}" textFill="WHITE"/>
								</y:Label.Style>
							</y:Label>
						</y:FolderNodeState.Labels>
					</y:FolderNodeState>
				</y:ViewState>
			</data>
			<port name="p0">
				<data key="d16">
					<y:GraphMLReference ResourceKey="6"/>
				</data>
				<data key="d18">
					<y:ViewState>
						<y:Port x:Key="c|view"/>
					</y:ViewState>
				</data>
			</port>
			<port name="p1">
				<data key="d16">
					<y:GraphMLReference ResourceKey="7"/>
				</data>
				<data key="d18">
					<y:ViewState>
						<y:Port x:Key="c|view"/>
					</y:ViewState>
				</data>
			</port>
			<port name="p2">
				<data key="d16">
					<y:GraphMLReference ResourceKey="8"/>
				</data>
				<data key="d18">
					<y:ViewState>
						<y:Port x:Key="c|view"/>
					</y:ViewState>
				</data>
			</port>
			<port name="p3">
				<data key="d16">
					<y:GraphMLReference ResourceKey="9"/>
				</data>
				<data key="d18">
					<y:ViewState>
						<y:Port x:Key="c|view"/>
					</y:ViewState>
				</data>
			</port>
			<port name="p4">
				<data key="d16">
					<y:GraphMLReference ResourceKey="13"/>
				</data>
				<data key="d18">
					<y:ViewState>
						<y:Port x:Key="c|view"/>
					</y:ViewState>
				</data>
			</port>
			<port name="p5">
				<data key="d16">
					<y:GraphMLReference ResourceKey="14"/>
				</data>
				<data key="d18">
					<y:ViewState>
						<y:Port x:Key="c|view"/>
					</y:ViewState>
				</data>
			</port>
			<port name="p6">
				<data key="d16">
					<y:GraphMLReference ResourceKey="15"/>
				</data>
				<data key="d18">
					<y:ViewState>
						<y:Port x:Key="c|view"/>
					</y:ViewState>
				</data>
			</port>
			<port name="p7">
				<data key="d16">
					<y:GraphMLReference ResourceKey="16"/>
				</data>
				<data key="d18">
					<y:ViewState>
						<y:Port x:Key="c|view"/>
					</y:ViewState>
				</data>
			</port>
			<port name="p8">
				<data key="d16">
					<y:GraphMLReference ResourceKey="17"/>
				</data>
				<data key="d18">
					<y:ViewState>
						<y:Port x:Key="c|view"/>
					</y:ViewState>
				</data>
			</port>
			<port name="p9">
				<data key="d16">
					<y:GraphMLReference ResourceKey="18"/>
				</data>
				<data key="d18">
					<y:ViewState>
						<y:Port x:Key="c|view"/>
					</y:ViewState>
				</data>
			</port>
			<port name="p10">
				<data key="d16">
					<y:GraphMLReference ResourceKey="19"/>
				</data>
				<data key="d18">
					<y:ViewState>
						<y:Port x:Key="c|view"/>
					</y:ViewState>
				</data>
			</port>
			<port name="p11">
				<data key="d16">
					<y:GraphMLReference ResourceKey="20"/>
				</data>
				<data key="d18">
					<y:ViewState>
						<y:Port x:Key="c|view"/>
					</y:ViewState>
				</data>
			</port>
			<port name="p12">
				<data key="d16">
					<y:GraphMLReference ResourceKey="25"/>
				</data>
				<data key="d18">
					<y:ViewState>
						<y:Port x:Key="c|view"/>
					</y:ViewState>
				</data>
			</port>
			<port name="p13">
				<data key="d16">
					<y:GraphMLReference ResourceKey="26"/>
				</data>
				<data key="d18">
					<y:ViewState>
						<y:Port x:Key="c|view"/>
					</y:ViewState>
				</data>
			</port>
			<port name="p14">
				<data key="d16">
					<y:GraphMLReference ResourceKey="35"/>
				</data>
				<data key="d18">
					<y:ViewState>
						<y:Port x:Key="c|view"/>
					</y:ViewState>
				</data>
			</port>
			<port name="p15">
				<data key="d16">
					<y:GraphMLReference ResourceKey="36"/>
				</data>
				<data key="d18">
					<y:ViewState>
						<y:Port x:Key="c|view"/>
					</y:ViewState>
				</data>
			</port>
			<port name="p16">
				<data key="d16">
					<y:GraphMLReference ResourceKey="37"/>
				</data>
				<data key="d18">
					<y:ViewState>
						<y:Port x:Key="c|view"/>
					</y:ViewState>
				</data>
			</port>
			<port name="p17">
				<data key="d16">
					<y:GraphMLReference ResourceKey="44"/>
				</data>
				<data key="d18">
					<y:ViewState>
						<y:Port x:Key="c|view"/>
					</y:ViewState>
				</data>
			</port>
			<port name="p18">
				<data key="d16">
					<y:GraphMLReference ResourceKey="45"/>
				</data>
				<data key="d18">
					<y:ViewState>
						<y:Port x:Key="c|view"/>
					</y:ViewState>
				</data>
			</port>
			<port name="p19">
				<data key="d16">
					<y:GraphMLReference ResourceKey="46"/>
				</data>
				<data key="d18">
					<y:ViewState>
						<y:Port x:Key="c|view"/>
					</y:ViewState>
				</data>
			</port>
			<port name="p20">
				<data key="d16">
					<y:GraphMLReference ResourceKey="217"/>
				</data>
				<data key="d18">
					<y:ViewState>
						<y:Port x:Key="c|view"/>
					</y:ViewState>
				</data>
			</port>
			<port name="p21">
				<data key="d16">
					<y:GraphMLReference ResourceKey="218"/>
				</data>
				<data key="d18">
					<y:ViewState>
						<y:Port x:Key="c|view"/>
					</y:ViewState>
				</data>
			</port>
			<port name="p22">
				<data key="d16">
					<y:GraphMLReference ResourceKey="219"/>
				</data>
				<data key="d18">
					<y:ViewState>
						<y:Port x:Key="c|view"/>
					</y:ViewState>
				</data>
			</port>
		</node>
		<node id="n22">
			<data key="d0">31</data>
			<data key="d4">
				<x:List>
					<y:Label LayoutParameter="{y:GraphMLReference 2}">
						<y:Label.Text>&lt;h2&gt;mashdist()&lt;/h2&gt;</y:Label.Text>
						<y:Label.Style>
							<yjs:MarkupLabelStyle verticalTextAlignment="CENTER" horizontalTextAlignment="CENTER" font="{y:GraphMLReference 3}" textFill="WHITE"/>
						</y:Label.Style>
					</y:Label>
				</x:List>
			</data>
			<data key="d5">
				<y:RectD X="210" Y="840" Width="240" Height="60"/>
			</data>
			<data key="d7">
				<yjs:ShapeNodeStyle stroke="{y:GraphMLReference 4}" fill="{y:GraphMLReference 220}"/>
			</data>
			<data key="d8">
				<y:ViewState>
					<y:FolderNodeState x:Key="c|view" Layout="-42,-120,252,60">
						<y:FolderNodeState.Labels>
							<y:Label LayoutParameter="{y:GraphMLReference 2}">
								<y:Label.Text>Test</y:Label.Text>
								<y:Label.Style>
									<yjs:DefaultLabelStyle verticalTextAlignment="CENTER" horizontalTextAlignment="CENTER" font="{y:GraphMLReference 5}" textFill="WHITE"/>
								</y:Label.Style>
							</y:Label>
						</y:FolderNodeState.Labels>
					</y:FolderNodeState>
				</y:ViewState>
			</data>
			<port name="p0">
				<data key="d16">
					<y:GraphMLReference ResourceKey="6"/>
				</data>
				<data key="d18">
					<y:ViewState>
						<y:Port x:Key="c|view"/>
					</y:ViewState>
				</data>
			</port>
			<port name="p1">
				<data key="d16">
					<y:GraphMLReference ResourceKey="7"/>
				</data>
				<data key="d18">
					<y:ViewState>
						<y:Port x:Key="c|view"/>
					</y:ViewState>
				</data>
			</port>
			<port name="p2">
				<data key="d16">
					<y:GraphMLReference ResourceKey="8"/>
				</data>
				<data key="d18">
					<y:ViewState>
						<y:Port x:Key="c|view"/>
					</y:ViewState>
				</data>
			</port>
			<port name="p3">
				<data key="d16">
					<y:GraphMLReference ResourceKey="9"/>
				</data>
				<data key="d18">
					<y:ViewState>
						<y:Port x:Key="c|view"/>
					</y:ViewState>
				</data>
			</port>
			<port name="p4">
				<data key="d16">
					<y:GraphMLReference ResourceKey="13"/>
				</data>
				<data key="d18">
					<y:ViewState>
						<y:Port x:Key="c|view"/>
					</y:ViewState>
				</data>
			</port>
			<port name="p5">
				<data key="d16">
					<y:GraphMLReference ResourceKey="14"/>
				</data>
				<data key="d18">
					<y:ViewState>
						<y:Port x:Key="c|view"/>
					</y:ViewState>
				</data>
			</port>
			<port name="p6">
				<data key="d16">
					<y:GraphMLReference ResourceKey="15"/>
				</data>
				<data key="d18">
					<y:ViewState>
						<y:Port x:Key="c|view"/>
					</y:ViewState>
				</data>
			</port>
			<port name="p7">
				<data key="d16">
					<y:GraphMLReference ResourceKey="16"/>
				</data>
				<data key="d18">
					<y:ViewState>
						<y:Port x:Key="c|view"/>
					</y:ViewState>
				</data>
			</port>
			<port name="p8">
				<data key="d16">
					<y:GraphMLReference ResourceKey="17"/>
				</data>
				<data key="d18">
					<y:ViewState>
						<y:Port x:Key="c|view"/>
					</y:ViewState>
				</data>
			</port>
			<port name="p9">
				<data key="d16">
					<y:GraphMLReference ResourceKey="18"/>
				</data>
				<data key="d18">
					<y:ViewState>
						<y:Port x:Key="c|view"/>
					</y:ViewState>
				</data>
			</port>
			<port name="p10">
				<data key="d16">
					<y:GraphMLReference ResourceKey="19"/>
				</data>
				<data key="d18">
					<y:ViewState>
						<y:Port x:Key="c|view"/>
					</y:ViewState>
				</data>
			</port>
			<port name="p11">
				<data key="d16">
					<y:GraphMLReference ResourceKey="20"/>
				</data>
				<data key="d18">
					<y:ViewState>
						<y:Port x:Key="c|view"/>
					</y:ViewState>
				</data>
			</port>
			<port name="p12">
				<data key="d16">
					<y:GraphMLReference ResourceKey="25"/>
				</data>
				<data key="d18">
					<y:ViewState>
						<y:Port x:Key="c|view"/>
					</y:ViewState>
				</data>
			</port>
			<port name="p13">
				<data key="d16">
					<y:GraphMLReference ResourceKey="26"/>
				</data>
				<data key="d18">
					<y:ViewState>
						<y:Port x:Key="c|view"/>
					</y:ViewState>
				</data>
			</port>
			<port name="p14">
				<data key="d16">
					<y:GraphMLReference ResourceKey="35"/>
				</data>
				<data key="d18">
					<y:ViewState>
						<y:Port x:Key="c|view"/>
					</y:ViewState>
				</data>
			</port>
			<port name="p15">
				<data key="d16">
					<y:GraphMLReference ResourceKey="36"/>
				</data>
				<data key="d18">
					<y:ViewState>
						<y:Port x:Key="c|view"/>
					</y:ViewState>
				</data>
			</port>
			<port name="p16">
				<data key="d16">
					<y:GraphMLReference ResourceKey="37"/>
				</data>
				<data key="d18">
					<y:ViewState>
						<y:Port x:Key="c|view"/>
					</y:ViewState>
				</data>
			</port>
			<port name="p17">
				<data key="d16">
					<y:GraphMLReference ResourceKey="44"/>
				</data>
				<data key="d18">
					<y:ViewState>
						<y:Port x:Key="c|view"/>
					</y:ViewState>
				</data>
			</port>
			<port name="p18">
				<data key="d16">
					<y:GraphMLReference ResourceKey="45"/>
				</data>
				<data key="d18">
					<y:ViewState>
						<y:Port x:Key="c|view"/>
					</y:ViewState>
				</data>
			</port>
			<port name="p19">
				<data key="d16">
					<y:GraphMLReference ResourceKey="46"/>
				</data>
				<data key="d18">
					<y:ViewState>
						<y:Port x:Key="c|view"/>
					</y:ViewState>
				</data>
			</port>
			<port name="p20">
				<data key="d16">
					<y:GraphMLReference ResourceKey="47"/>
				</data>
				<data key="d18">
					<y:ViewState>
						<y:Port x:Key="c|view"/>
					</y:ViewState>
				</data>
			</port>
			<port name="p21">
				<data key="d16">
					<y:GraphMLReference ResourceKey="48"/>
				</data>
				<data key="d18">
					<y:ViewState>
						<y:Port x:Key="c|view"/>
					</y:ViewState>
				</data>
			</port>
			<port name="p22">
				<data key="d16">
					<y:GraphMLReference ResourceKey="49"/>
				</data>
				<data key="d18">
					<y:ViewState>
						<y:Port x:Key="c|view"/>
					</y:ViewState>
				</data>
			</port>
			<port name="p23">
				<data key="d16">
					<y:GraphMLReference ResourceKey="221"/>
				</data>
				<data key="d18">
					<y:ViewState>
						<y:Port x:Key="c|view"/>
					</y:ViewState>
				</data>
			</port>
			<port name="p24">
				<data key="d16">
					<y:GraphMLReference ResourceKey="222"/>
				</data>
				<data key="d18">
					<y:ViewState>
						<y:Port x:Key="c|view"/>
					</y:ViewState>
				</data>
			</port>
		</node>
		<node id="n23">
			<data key="d0">33</data>
			<data key="d4">
				<x:List>
					<y:Label LayoutParameter="{y:GraphMLReference 2}">
						<y:Label.Text>&lt;h2&gt;parse()&lt;/h2&gt;</y:Label.Text>
						<y:Label.Style>
							<yjs:MarkupLabelStyle verticalTextAlignment="CENTER" horizontalTextAlignment="CENTER" font="{y:GraphMLReference 3}" textFill="WHITE"/>
						</y:Label.Style>
					</y:Label>
				</x:List>
			</data>
			<data key="d5">
				<y:RectD X="210" Y="960" Width="240" Height="60"/>
			</data>
			<data key="d7">
				<yjs:ShapeNodeStyle stroke="{y:GraphMLReference 4}" fill="{y:GraphMLReference 223}"/>
			</data>
			<data key="d8">
				<y:ViewState>
					<y:FolderNodeState x:Key="c|view" Layout="-27,-105,252,60">
						<y:FolderNodeState.Labels>
							<y:Label LayoutParameter="{y:GraphMLReference 2}">
								<y:Label.Text>Test</y:Label.Text>
								<y:Label.Style>
									<yjs:DefaultLabelStyle verticalTextAlignment="CENTER" horizontalTextAlignment="CENTER" font="{y:GraphMLReference 5}" textFill="WHITE"/>
								</y:Label.Style>
							</y:Label>
						</y:FolderNodeState.Labels>
					</y:FolderNodeState>
				</y:ViewState>
			</data>
			<port name="p0">
				<data key="d16">
					<y:GraphMLReference ResourceKey="6"/>
				</data>
				<data key="d18">
					<y:ViewState>
						<y:Port x:Key="c|view"/>
					</y:ViewState>
				</data>
			</port>
			<port name="p1">
				<data key="d16">
					<y:GraphMLReference ResourceKey="7"/>
				</data>
				<data key="d18">
					<y:ViewState>
						<y:Port x:Key="c|view"/>
					</y:ViewState>
				</data>
			</port>
			<port name="p2">
				<data key="d16">
					<y:GraphMLReference ResourceKey="8"/>
				</data>
				<data key="d18">
					<y:ViewState>
						<y:Port x:Key="c|view"/>
					</y:ViewState>
				</data>
			</port>
			<port name="p3">
				<data key="d16">
					<y:GraphMLReference ResourceKey="9"/>
				</data>
				<data key="d18">
					<y:ViewState>
						<y:Port x:Key="c|view"/>
					</y:ViewState>
				</data>
			</port>
			<port name="p4">
				<data key="d16">
					<y:GraphMLReference ResourceKey="13"/>
				</data>
				<data key="d18">
					<y:ViewState>
						<y:Port x:Key="c|view"/>
					</y:ViewState>
				</data>
			</port>
			<port name="p5">
				<data key="d16">
					<y:GraphMLReference ResourceKey="14"/>
				</data>
				<data key="d18">
					<y:ViewState>
						<y:Port x:Key="c|view"/>
					</y:ViewState>
				</data>
			</port>
			<port name="p6">
				<data key="d16">
					<y:GraphMLReference ResourceKey="15"/>
				</data>
				<data key="d18">
					<y:ViewState>
						<y:Port x:Key="c|view"/>
					</y:ViewState>
				</data>
			</port>
			<port name="p7">
				<data key="d16">
					<y:GraphMLReference ResourceKey="16"/>
				</data>
				<data key="d18">
					<y:ViewState>
						<y:Port x:Key="c|view"/>
					</y:ViewState>
				</data>
			</port>
			<port name="p8">
				<data key="d16">
					<y:GraphMLReference ResourceKey="17"/>
				</data>
				<data key="d18">
					<y:ViewState>
						<y:Port x:Key="c|view"/>
					</y:ViewState>
				</data>
			</port>
			<port name="p9">
				<data key="d16">
					<y:GraphMLReference ResourceKey="18"/>
				</data>
				<data key="d18">
					<y:ViewState>
						<y:Port x:Key="c|view"/>
					</y:ViewState>
				</data>
			</port>
			<port name="p10">
				<data key="d16">
					<y:GraphMLReference ResourceKey="19"/>
				</data>
				<data key="d18">
					<y:ViewState>
						<y:Port x:Key="c|view"/>
					</y:ViewState>
				</data>
			</port>
			<port name="p11">
				<data key="d16">
					<y:GraphMLReference ResourceKey="20"/>
				</data>
				<data key="d18">
					<y:ViewState>
						<y:Port x:Key="c|view"/>
					</y:ViewState>
				</data>
			</port>
			<port name="p12">
				<data key="d16">
					<y:GraphMLReference ResourceKey="25"/>
				</data>
				<data key="d18">
					<y:ViewState>
						<y:Port x:Key="c|view"/>
					</y:ViewState>
				</data>
			</port>
			<port name="p13">
				<data key="d16">
					<y:GraphMLReference ResourceKey="26"/>
				</data>
				<data key="d18">
					<y:ViewState>
						<y:Port x:Key="c|view"/>
					</y:ViewState>
				</data>
			</port>
			<port name="p14">
				<data key="d16">
					<y:GraphMLReference ResourceKey="35"/>
				</data>
				<data key="d18">
					<y:ViewState>
						<y:Port x:Key="c|view"/>
					</y:ViewState>
				</data>
			</port>
			<port name="p15">
				<data key="d16">
					<y:GraphMLReference ResourceKey="36"/>
				</data>
				<data key="d18">
					<y:ViewState>
						<y:Port x:Key="c|view"/>
					</y:ViewState>
				</data>
			</port>
			<port name="p16">
				<data key="d16">
					<y:GraphMLReference ResourceKey="37"/>
				</data>
				<data key="d18">
					<y:ViewState>
						<y:Port x:Key="c|view"/>
					</y:ViewState>
				</data>
			</port>
			<port name="p17">
				<data key="d16">
					<y:GraphMLReference ResourceKey="44"/>
				</data>
				<data key="d18">
					<y:ViewState>
						<y:Port x:Key="c|view"/>
					</y:ViewState>
				</data>
			</port>
			<port name="p18">
				<data key="d16">
					<y:GraphMLReference ResourceKey="45"/>
				</data>
				<data key="d18">
					<y:ViewState>
						<y:Port x:Key="c|view"/>
					</y:ViewState>
				</data>
			</port>
			<port name="p19">
				<data key="d16">
					<y:GraphMLReference ResourceKey="46"/>
				</data>
				<data key="d18">
					<y:ViewState>
						<y:Port x:Key="c|view"/>
					</y:ViewState>
				</data>
			</port>
			<port name="p20">
				<data key="d16">
					<y:GraphMLReference ResourceKey="47"/>
				</data>
				<data key="d18">
					<y:ViewState>
						<y:Port x:Key="c|view"/>
					</y:ViewState>
				</data>
			</port>
			<port name="p21">
				<data key="d16">
					<y:GraphMLReference ResourceKey="48"/>
				</data>
				<data key="d18">
					<y:ViewState>
						<y:Port x:Key="c|view"/>
					</y:ViewState>
				</data>
			</port>
			<port name="p22">
				<data key="d16">
					<y:GraphMLReference ResourceKey="49"/>
				</data>
				<data key="d18">
					<y:ViewState>
						<y:Port x:Key="c|view"/>
					</y:ViewState>
				</data>
			</port>
			<port name="p23">
				<data key="d16">
					<y:GraphMLReference ResourceKey="51"/>
				</data>
				<data key="d18">
					<y:ViewState>
						<y:Port x:Key="c|view"/>
					</y:ViewState>
				</data>
			</port>
			<port name="p24">
				<data key="d16">
					<y:GraphMLReference ResourceKey="52"/>
				</data>
				<data key="d18">
					<y:ViewState>
						<y:Port x:Key="c|view"/>
					</y:ViewState>
				</data>
			</port>
			<port name="p25">
				<data key="d16">
					<y:GraphMLReference ResourceKey="224"/>
				</data>
				<data key="d18">
					<y:ViewState>
						<y:Port x:Key="c|view"/>
					</y:ViewState>
				</data>
			</port>
			<port name="p26">
				<data key="d16">
					<y:GraphMLReference ResourceKey="225"/>
				</data>
				<data key="d18">
					<y:ViewState>
						<y:Port x:Key="c|view"/>
					</y:ViewState>
				</data>
			</port>
		</node>
		<node id="n24">
			<data key="d0">34</data>
			<data key="d4">
				<x:List>
					<y:Label LayoutParameter="{y:GraphMLReference 2}" Style="{y:GraphMLReference 50}">
						<y:Label.Text>GTDB_taxonomy.pkl</y:Label.Text>
					</y:Label>
				</x:List>
			</data>
			<data key="d5">
				<y:RectD X="510" Y="960" Width="210" Height="60"/>
			</data>
			<data key="d7">
				<yjs:RectangleNodeStyle cornerStyle="CUT" corners="LEFT" stroke="{y:GraphMLReference 10}" fill="#FF4E8833"/>
			</data>
			<data key="d8">
				<y:ViewState>
					<y:FolderNodeState x:Key="c|view" Layout="510,960,210,60">
						<y:FolderNodeState.Labels>
							<y:Label LayoutParameter="{y:GraphMLReference 2}" Style="{y:GraphMLReference 50}">
								<y:Label.Text><![CDATA[taxonomy.pkl
pickle]]></y:Label.Text>
							</y:Label>
						</y:FolderNodeState.Labels>
					</y:FolderNodeState>
				</y:ViewState>
			</data>
			<port name="p0">
				<data key="d18">
					<y:ViewState>
						<y:Port x:Key="c|view"/>
					</y:ViewState>
				</data>
			</port>
			<port name="p1">
				<data key="d16">
					<y:GraphMLReference ResourceKey="12"/>
				</data>
				<data key="d18">
					<y:ViewState>
						<y:Port x:Key="c|view"/>
					</y:ViewState>
				</data>
			</port>
			<port name="p2">
				<data key="d16">
					<y:GraphMLReference ResourceKey="22"/>
				</data>
				<data key="d18">
					<y:ViewState>
						<y:Port x:Key="c|view"/>
					</y:ViewState>
				</data>
			</port>
			<port name="p3">
				<data key="d16">
					<y:GraphMLReference ResourceKey="23"/>
				</data>
				<data key="d18">
					<y:ViewState>
						<y:Port x:Key="c|view"/>
					</y:ViewState>
				</data>
			</port>
			<port name="p4">
				<data key="d16">
					<y:GraphMLReference ResourceKey="24"/>
				</data>
				<data key="d18">
					<y:ViewState>
						<y:Port x:Key="c|view"/>
					</y:ViewState>
				</data>
			</port>
			<port name="p5">
				<data key="d16">
					<y:GraphMLReference ResourceKey="38"/>
				</data>
				<data key="d18">
					<y:ViewState>
						<y:Port x:Key="c|view"/>
					</y:ViewState>
				</data>
			</port>
			<port name="p6">
				<data key="d16">
					<y:GraphMLReference ResourceKey="39"/>
				</data>
				<data key="d18">
					<y:ViewState>
						<y:Port x:Key="c|view"/>
					</y:ViewState>
				</data>
			</port>
			<port name="p7">
				<data key="d16">
					<y:GraphMLReference ResourceKey="41"/>
				</data>
				<data key="d18">
					<y:ViewState>
						<y:Port x:Key="c|view"/>
					</y:ViewState>
				</data>
			</port>
			<port name="p8">
				<data key="d16">
					<y:GraphMLReference ResourceKey="42"/>
				</data>
				<data key="d18">
					<y:ViewState>
						<y:Port x:Key="c|view"/>
					</y:ViewState>
				</data>
			</port>
			<port name="p9">
				<data key="d16">
					<y:GraphMLReference ResourceKey="43"/>
				</data>
				<data key="d18">
					<y:ViewState>
						<y:Port x:Key="c|view"/>
					</y:ViewState>
				</data>
			</port>
			<port name="p10">
				<data key="d16">
					<y:GraphMLReference ResourceKey="64"/>
				</data>
				<data key="d18">
					<y:ViewState>
						<y:Port x:Key="c|view"/>
					</y:ViewState>
				</data>
			</port>
			<port name="p11">
				<data key="d16">
					<y:GraphMLReference ResourceKey="65"/>
				</data>
				<data key="d18">
					<y:ViewState>
						<y:Port x:Key="c|view"/>
					</y:ViewState>
				</data>
			</port>
			<port name="p12">
				<data key="d16">
					<y:GraphMLReference ResourceKey="66"/>
				</data>
				<data key="d18">
					<y:ViewState>
						<y:Port x:Key="c|view"/>
					</y:ViewState>
				</data>
			</port>
		</node>
		<node id="n25">
			<data key="d0">35</data>
			<data key="d4">
				<x:List>
					<y:Label LayoutParameter="{y:GraphMLReference 2}">
						<y:Label.Text>&lt;h2&gt;getnearestrefs()&lt;/h2&gt;</y:Label.Text>
						<y:Label.Style>
							<yjs:MarkupLabelStyle verticalTextAlignment="CENTER" horizontalTextAlignment="CENTER" font="{y:GraphMLReference 3}" textFill="WHITE"/>
						</y:Label.Style>
					</y:Label>
				</x:List>
			</data>
			<data key="d5">
				<y:RectD X="210" Y="1080" Width="240" Height="60"/>
			</data>
			<data key="d7">
				<yjs:ShapeNodeStyle stroke="{y:GraphMLReference 4}" fill="{y:GraphMLReference 227}"/>
			</data>
			<data key="d8">
				<y:ViewState>
					<y:FolderNodeState x:Key="c|view" Layout="-12,-90,252,60">
						<y:FolderNodeState.Labels>
							<y:Label LayoutParameter="{y:GraphMLReference 2}">
								<y:Label.Text>Test</y:Label.Text>
								<y:Label.Style>
									<yjs:DefaultLabelStyle verticalTextAlignment="CENTER" horizontalTextAlignment="CENTER" font="{y:GraphMLReference 5}" textFill="WHITE"/>
								</y:Label.Style>
							</y:Label>
						</y:FolderNodeState.Labels>
					</y:FolderNodeState>
				</y:ViewState>
			</data>
			<port name="p0">
				<data key="d16">
					<y:GraphMLReference ResourceKey="6"/>
				</data>
				<data key="d18">
					<y:ViewState>
						<y:Port x:Key="c|view"/>
					</y:ViewState>
				</data>
			</port>
			<port name="p1">
				<data key="d16">
					<y:GraphMLReference ResourceKey="7"/>
				</data>
				<data key="d18">
					<y:ViewState>
						<y:Port x:Key="c|view"/>
					</y:ViewState>
				</data>
			</port>
			<port name="p2">
				<data key="d16">
					<y:GraphMLReference ResourceKey="8"/>
				</data>
				<data key="d18">
					<y:ViewState>
						<y:Port x:Key="c|view"/>
					</y:ViewState>
				</data>
			</port>
			<port name="p3">
				<data key="d16">
					<y:GraphMLReference ResourceKey="9"/>
				</data>
				<data key="d18">
					<y:ViewState>
						<y:Port x:Key="c|view"/>
					</y:ViewState>
				</data>
			</port>
			<port name="p4">
				<data key="d16">
					<y:GraphMLReference ResourceKey="13"/>
				</data>
				<data key="d18">
					<y:ViewState>
						<y:Port x:Key="c|view"/>
					</y:ViewState>
				</data>
			</port>
			<port name="p5">
				<data key="d16">
					<y:GraphMLReference ResourceKey="14"/>
				</data>
				<data key="d18">
					<y:ViewState>
						<y:Port x:Key="c|view"/>
					</y:ViewState>
				</data>
			</port>
			<port name="p6">
				<data key="d16">
					<y:GraphMLReference ResourceKey="15"/>
				</data>
				<data key="d18">
					<y:ViewState>
						<y:Port x:Key="c|view"/>
					</y:ViewState>
				</data>
			</port>
			<port name="p7">
				<data key="d16">
					<y:GraphMLReference ResourceKey="16"/>
				</data>
				<data key="d18">
					<y:ViewState>
						<y:Port x:Key="c|view"/>
					</y:ViewState>
				</data>
			</port>
			<port name="p8">
				<data key="d16">
					<y:GraphMLReference ResourceKey="17"/>
				</data>
				<data key="d18">
					<y:ViewState>
						<y:Port x:Key="c|view"/>
					</y:ViewState>
				</data>
			</port>
			<port name="p9">
				<data key="d16">
					<y:GraphMLReference ResourceKey="18"/>
				</data>
				<data key="d18">
					<y:ViewState>
						<y:Port x:Key="c|view"/>
					</y:ViewState>
				</data>
			</port>
			<port name="p10">
				<data key="d16">
					<y:GraphMLReference ResourceKey="19"/>
				</data>
				<data key="d18">
					<y:ViewState>
						<y:Port x:Key="c|view"/>
					</y:ViewState>
				</data>
			</port>
			<port name="p11">
				<data key="d16">
					<y:GraphMLReference ResourceKey="20"/>
				</data>
				<data key="d18">
					<y:ViewState>
						<y:Port x:Key="c|view"/>
					</y:ViewState>
				</data>
			</port>
			<port name="p12">
				<data key="d16">
					<y:GraphMLReference ResourceKey="25"/>
				</data>
				<data key="d18">
					<y:ViewState>
						<y:Port x:Key="c|view"/>
					</y:ViewState>
				</data>
			</port>
			<port name="p13">
				<data key="d16">
					<y:GraphMLReference ResourceKey="26"/>
				</data>
				<data key="d18">
					<y:ViewState>
						<y:Port x:Key="c|view"/>
					</y:ViewState>
				</data>
			</port>
			<port name="p14">
				<data key="d16">
					<y:GraphMLReference ResourceKey="35"/>
				</data>
				<data key="d18">
					<y:ViewState>
						<y:Port x:Key="c|view"/>
					</y:ViewState>
				</data>
			</port>
			<port name="p15">
				<data key="d16">
					<y:GraphMLReference ResourceKey="36"/>
				</data>
				<data key="d18">
					<y:ViewState>
						<y:Port x:Key="c|view"/>
					</y:ViewState>
				</data>
			</port>
			<port name="p16">
				<data key="d16">
					<y:GraphMLReference ResourceKey="37"/>
				</data>
				<data key="d18">
					<y:ViewState>
						<y:Port x:Key="c|view"/>
					</y:ViewState>
				</data>
			</port>
			<port name="p17">
				<data key="d16">
					<y:GraphMLReference ResourceKey="44"/>
				</data>
				<data key="d18">
					<y:ViewState>
						<y:Port x:Key="c|view"/>
					</y:ViewState>
				</data>
			</port>
			<port name="p18">
				<data key="d16">
					<y:GraphMLReference ResourceKey="45"/>
				</data>
				<data key="d18">
					<y:ViewState>
						<y:Port x:Key="c|view"/>
					</y:ViewState>
				</data>
			</port>
			<port name="p19">
				<data key="d16">
					<y:GraphMLReference ResourceKey="46"/>
				</data>
				<data key="d18">
					<y:ViewState>
						<y:Port x:Key="c|view"/>
					</y:ViewState>
				</data>
			</port>
			<port name="p20">
				<data key="d16">
					<y:GraphMLReference ResourceKey="47"/>
				</data>
				<data key="d18">
					<y:ViewState>
						<y:Port x:Key="c|view"/>
					</y:ViewState>
				</data>
			</port>
			<port name="p21">
				<data key="d16">
					<y:GraphMLReference ResourceKey="48"/>
				</data>
				<data key="d18">
					<y:ViewState>
						<y:Port x:Key="c|view"/>
					</y:ViewState>
				</data>
			</port>
			<port name="p22">
				<data key="d16">
					<y:GraphMLReference ResourceKey="49"/>
				</data>
				<data key="d18">
					<y:ViewState>
						<y:Port x:Key="c|view"/>
					</y:ViewState>
				</data>
			</port>
			<port name="p23">
				<data key="d16">
					<y:GraphMLReference ResourceKey="51"/>
				</data>
				<data key="d18">
					<y:ViewState>
						<y:Port x:Key="c|view"/>
					</y:ViewState>
				</data>
			</port>
			<port name="p24">
				<data key="d16">
					<y:GraphMLReference ResourceKey="52"/>
				</data>
				<data key="d18">
					<y:ViewState>
						<y:Port x:Key="c|view"/>
					</y:ViewState>
				</data>
			</port>
			<port name="p25">
				<data key="d16">
					<y:GraphMLReference ResourceKey="53"/>
				</data>
				<data key="d18">
					<y:ViewState>
						<y:Port x:Key="c|view"/>
					</y:ViewState>
				</data>
			</port>
			<port name="p26">
				<data key="d16">
					<y:GraphMLReference ResourceKey="54"/>
				</data>
				<data key="d18">
					<y:ViewState>
						<y:Port x:Key="c|view"/>
					</y:ViewState>
				</data>
			</port>
			<port name="p27">
				<data key="d16">
					<y:GraphMLReference ResourceKey="228"/>
				</data>
				<data key="d18">
					<y:ViewState>
						<y:Port x:Key="c|view"/>
					</y:ViewState>
				</data>
			</port>
			<port name="p28">
				<data key="d16">
					<y:GraphMLReference ResourceKey="229"/>
				</data>
				<data key="d18">
					<y:ViewState>
						<y:Port x:Key="c|view"/>
					</y:ViewState>
				</data>
			</port>
		</node>
		<node id="n26">
			<data key="d0">37</data>
			<data key="d4">
				<x:List>
					<y:Label LayoutParameter="{y:GraphMLReference 2}">
						<y:Label.Text>&lt;h2&gt;getrefrecs()&lt;/h2&gt;</y:Label.Text>
						<y:Label.Style>
							<yjs:MarkupLabelStyle verticalTextAlignment="CENTER" horizontalTextAlignment="CENTER" font="{y:GraphMLReference 3}" textFill="WHITE"/>
						</y:Label.Style>
					</y:Label>
				</x:List>
			</data>
			<data key="d5">
				<y:RectD X="210" Y="1200" Width="240" Height="60"/>
			</data>
			<data key="d7">
				<yjs:ShapeNodeStyle stroke="{y:GraphMLReference 4}" fill="{y:GraphMLReference 230}"/>
			</data>
			<data key="d8">
				<y:ViewState>
					<y:FolderNodeState x:Key="c|view" Layout="3,-75,252,60">
						<y:FolderNodeState.Labels>
							<y:Label LayoutParameter="{y:GraphMLReference 2}">
								<y:Label.Text>Test</y:Label.Text>
								<y:Label.Style>
									<yjs:DefaultLabelStyle verticalTextAlignment="CENTER" horizontalTextAlignment="CENTER" font="{y:GraphMLReference 5}" textFill="WHITE"/>
								</y:Label.Style>
							</y:Label>
						</y:FolderNodeState.Labels>
					</y:FolderNodeState>
				</y:ViewState>
			</data>
			<port name="p0">
				<data key="d16">
					<y:GraphMLReference ResourceKey="6"/>
				</data>
				<data key="d18">
					<y:ViewState>
						<y:Port x:Key="c|view"/>
					</y:ViewState>
				</data>
			</port>
			<port name="p1">
				<data key="d16">
					<y:GraphMLReference ResourceKey="7"/>
				</data>
				<data key="d18">
					<y:ViewState>
						<y:Port x:Key="c|view"/>
					</y:ViewState>
				</data>
			</port>
			<port name="p2">
				<data key="d16">
					<y:GraphMLReference ResourceKey="8"/>
				</data>
				<data key="d18">
					<y:ViewState>
						<y:Port x:Key="c|view"/>
					</y:ViewState>
				</data>
			</port>
			<port name="p3">
				<data key="d16">
					<y:GraphMLReference ResourceKey="9"/>
				</data>
				<data key="d18">
					<y:ViewState>
						<y:Port x:Key="c|view"/>
					</y:ViewState>
				</data>
			</port>
			<port name="p4">
				<data key="d16">
					<y:GraphMLReference ResourceKey="13"/>
				</data>
				<data key="d18">
					<y:ViewState>
						<y:Port x:Key="c|view"/>
					</y:ViewState>
				</data>
			</port>
			<port name="p5">
				<data key="d16">
					<y:GraphMLReference ResourceKey="14"/>
				</data>
				<data key="d18">
					<y:ViewState>
						<y:Port x:Key="c|view"/>
					</y:ViewState>
				</data>
			</port>
			<port name="p6">
				<data key="d16">
					<y:GraphMLReference ResourceKey="15"/>
				</data>
				<data key="d18">
					<y:ViewState>
						<y:Port x:Key="c|view"/>
					</y:ViewState>
				</data>
			</port>
			<port name="p7">
				<data key="d16">
					<y:GraphMLReference ResourceKey="16"/>
				</data>
				<data key="d18">
					<y:ViewState>
						<y:Port x:Key="c|view"/>
					</y:ViewState>
				</data>
			</port>
			<port name="p8">
				<data key="d16">
					<y:GraphMLReference ResourceKey="17"/>
				</data>
				<data key="d18">
					<y:ViewState>
						<y:Port x:Key="c|view"/>
					</y:ViewState>
				</data>
			</port>
			<port name="p9">
				<data key="d16">
					<y:GraphMLReference ResourceKey="18"/>
				</data>
				<data key="d18">
					<y:ViewState>
						<y:Port x:Key="c|view"/>
					</y:ViewState>
				</data>
			</port>
			<port name="p10">
				<data key="d16">
					<y:GraphMLReference ResourceKey="19"/>
				</data>
				<data key="d18">
					<y:ViewState>
						<y:Port x:Key="c|view"/>
					</y:ViewState>
				</data>
			</port>
			<port name="p11">
				<data key="d16">
					<y:GraphMLReference ResourceKey="20"/>
				</data>
				<data key="d18">
					<y:ViewState>
						<y:Port x:Key="c|view"/>
					</y:ViewState>
				</data>
			</port>
			<port name="p12">
				<data key="d16">
					<y:GraphMLReference ResourceKey="25"/>
				</data>
				<data key="d18">
					<y:ViewState>
						<y:Port x:Key="c|view"/>
					</y:ViewState>
				</data>
			</port>
			<port name="p13">
				<data key="d16">
					<y:GraphMLReference ResourceKey="26"/>
				</data>
				<data key="d18">
					<y:ViewState>
						<y:Port x:Key="c|view"/>
					</y:ViewState>
				</data>
			</port>
			<port name="p14">
				<data key="d16">
					<y:GraphMLReference ResourceKey="35"/>
				</data>
				<data key="d18">
					<y:ViewState>
						<y:Port x:Key="c|view"/>
					</y:ViewState>
				</data>
			</port>
			<port name="p15">
				<data key="d16">
					<y:GraphMLReference ResourceKey="36"/>
				</data>
				<data key="d18">
					<y:ViewState>
						<y:Port x:Key="c|view"/>
					</y:ViewState>
				</data>
			</port>
			<port name="p16">
				<data key="d16">
					<y:GraphMLReference ResourceKey="37"/>
				</data>
				<data key="d18">
					<y:ViewState>
						<y:Port x:Key="c|view"/>
					</y:ViewState>
				</data>
			</port>
			<port name="p17">
				<data key="d16">
					<y:GraphMLReference ResourceKey="44"/>
				</data>
				<data key="d18">
					<y:ViewState>
						<y:Port x:Key="c|view"/>
					</y:ViewState>
				</data>
			</port>
			<port name="p18">
				<data key="d16">
					<y:GraphMLReference ResourceKey="45"/>
				</data>
				<data key="d18">
					<y:ViewState>
						<y:Port x:Key="c|view"/>
					</y:ViewState>
				</data>
			</port>
			<port name="p19">
				<data key="d16">
					<y:GraphMLReference ResourceKey="46"/>
				</data>
				<data key="d18">
					<y:ViewState>
						<y:Port x:Key="c|view"/>
					</y:ViewState>
				</data>
			</port>
			<port name="p20">
				<data key="d16">
					<y:GraphMLReference ResourceKey="47"/>
				</data>
				<data key="d18">
					<y:ViewState>
						<y:Port x:Key="c|view"/>
					</y:ViewState>
				</data>
			</port>
			<port name="p21">
				<data key="d16">
					<y:GraphMLReference ResourceKey="48"/>
				</data>
				<data key="d18">
					<y:ViewState>
						<y:Port x:Key="c|view"/>
					</y:ViewState>
				</data>
			</port>
			<port name="p22">
				<data key="d16">
					<y:GraphMLReference ResourceKey="49"/>
				</data>
				<data key="d18">
					<y:ViewState>
						<y:Port x:Key="c|view"/>
					</y:ViewState>
				</data>
			</port>
			<port name="p23">
				<data key="d16">
					<y:GraphMLReference ResourceKey="51"/>
				</data>
				<data key="d18">
					<y:ViewState>
						<y:Port x:Key="c|view"/>
					</y:ViewState>
				</data>
			</port>
			<port name="p24">
				<data key="d16">
					<y:GraphMLReference ResourceKey="52"/>
				</data>
				<data key="d18">
					<y:ViewState>
						<y:Port x:Key="c|view"/>
					</y:ViewState>
				</data>
			</port>
			<port name="p25">
				<data key="d16">
					<y:GraphMLReference ResourceKey="53"/>
				</data>
				<data key="d18">
					<y:ViewState>
						<y:Port x:Key="c|view"/>
					</y:ViewState>
				</data>
			</port>
			<port name="p26">
				<data key="d16">
					<y:GraphMLReference ResourceKey="54"/>
				</data>
				<data key="d18">
					<y:ViewState>
						<y:Port x:Key="c|view"/>
					</y:ViewState>
				</data>
			</port>
			<port name="p27">
				<data key="d16">
					<y:GraphMLReference ResourceKey="55"/>
				</data>
				<data key="d18">
					<y:ViewState>
						<y:Port x:Key="c|view"/>
					</y:ViewState>
				</data>
			</port>
			<port name="p28">
				<data key="d16">
					<y:GraphMLReference ResourceKey="56"/>
				</data>
				<data key="d18">
					<y:ViewState>
						<y:Port x:Key="c|view"/>
					</y:ViewState>
				</data>
			</port>
			<port name="p29">
				<data key="d16">
					<y:GraphMLReference ResourceKey="231"/>
				</data>
				<data key="d18">
					<y:ViewState>
						<y:Port x:Key="c|view"/>
					</y:ViewState>
				</data>
			</port>
			<port name="p30">
				<data key="d16">
					<y:GraphMLReference ResourceKey="232"/>
				</data>
				<data key="d18">
					<y:ViewState>
						<y:Port x:Key="c|view"/>
					</y:ViewState>
				</data>
			</port>
		</node>
		<node id="n27">
			<data key="d0">39</data>
			<data key="d4">
				<x:List>
					<y:Label LayoutParameter="{y:GraphMLReference 2}">
						<y:Label.Text>&lt;h2&gt;getlineage()&lt;/h2&gt;</y:Label.Text>
						<y:Label.Style>
							<yjs:MarkupLabelStyle verticalTextAlignment="CENTER" horizontalTextAlignment="CENTER" font="{y:GraphMLReference 3}" textFill="WHITE"/>
						</y:Label.Style>
					</y:Label>
				</x:List>
			</data>
			<data key="d5">
				<y:RectD X="210" Y="1320" Width="240" Height="60"/>
			</data>
			<data key="d7">
				<yjs:ShapeNodeStyle stroke="{y:GraphMLReference 4}" fill="{y:GraphMLReference 233}"/>
			</data>
			<data key="d8">
				<y:ViewState>
					<y:FolderNodeState x:Key="c|view" Layout="18,-60,252,60">
						<y:FolderNodeState.Labels>
							<y:Label LayoutParameter="{y:GraphMLReference 2}">
								<y:Label.Text>Test</y:Label.Text>
								<y:Label.Style>
									<yjs:DefaultLabelStyle verticalTextAlignment="CENTER" horizontalTextAlignment="CENTER" font="{y:GraphMLReference 5}" textFill="WHITE"/>
								</y:Label.Style>
							</y:Label>
						</y:FolderNodeState.Labels>
					</y:FolderNodeState>
				</y:ViewState>
			</data>
			<port name="p0">
				<data key="d16">
					<y:GraphMLReference ResourceKey="6"/>
				</data>
				<data key="d18">
					<y:ViewState>
						<y:Port x:Key="c|view"/>
					</y:ViewState>
				</data>
			</port>
			<port name="p1">
				<data key="d16">
					<y:GraphMLReference ResourceKey="7"/>
				</data>
				<data key="d18">
					<y:ViewState>
						<y:Port x:Key="c|view"/>
					</y:ViewState>
				</data>
			</port>
			<port name="p2">
				<data key="d16">
					<y:GraphMLReference ResourceKey="8"/>
				</data>
				<data key="d18">
					<y:ViewState>
						<y:Port x:Key="c|view"/>
					</y:ViewState>
				</data>
			</port>
			<port name="p3">
				<data key="d16">
					<y:GraphMLReference ResourceKey="9"/>
				</data>
				<data key="d18">
					<y:ViewState>
						<y:Port x:Key="c|view"/>
					</y:ViewState>
				</data>
			</port>
			<port name="p4">
				<data key="d16">
					<y:GraphMLReference ResourceKey="13"/>
				</data>
				<data key="d18">
					<y:ViewState>
						<y:Port x:Key="c|view"/>
					</y:ViewState>
				</data>
			</port>
			<port name="p5">
				<data key="d16">
					<y:GraphMLReference ResourceKey="14"/>
				</data>
				<data key="d18">
					<y:ViewState>
						<y:Port x:Key="c|view"/>
					</y:ViewState>
				</data>
			</port>
			<port name="p6">
				<data key="d16">
					<y:GraphMLReference ResourceKey="15"/>
				</data>
				<data key="d18">
					<y:ViewState>
						<y:Port x:Key="c|view"/>
					</y:ViewState>
				</data>
			</port>
			<port name="p7">
				<data key="d16">
					<y:GraphMLReference ResourceKey="16"/>
				</data>
				<data key="d18">
					<y:ViewState>
						<y:Port x:Key="c|view"/>
					</y:ViewState>
				</data>
			</port>
			<port name="p8">
				<data key="d16">
					<y:GraphMLReference ResourceKey="17"/>
				</data>
				<data key="d18">
					<y:ViewState>
						<y:Port x:Key="c|view"/>
					</y:ViewState>
				</data>
			</port>
			<port name="p9">
				<data key="d16">
					<y:GraphMLReference ResourceKey="18"/>
				</data>
				<data key="d18">
					<y:ViewState>
						<y:Port x:Key="c|view"/>
					</y:ViewState>
				</data>
			</port>
			<port name="p10">
				<data key="d16">
					<y:GraphMLReference ResourceKey="19"/>
				</data>
				<data key="d18">
					<y:ViewState>
						<y:Port x:Key="c|view"/>
					</y:ViewState>
				</data>
			</port>
			<port name="p11">
				<data key="d16">
					<y:GraphMLReference ResourceKey="20"/>
				</data>
				<data key="d18">
					<y:ViewState>
						<y:Port x:Key="c|view"/>
					</y:ViewState>
				</data>
			</port>
			<port name="p12">
				<data key="d16">
					<y:GraphMLReference ResourceKey="25"/>
				</data>
				<data key="d18">
					<y:ViewState>
						<y:Port x:Key="c|view"/>
					</y:ViewState>
				</data>
			</port>
			<port name="p13">
				<data key="d16">
					<y:GraphMLReference ResourceKey="26"/>
				</data>
				<data key="d18">
					<y:ViewState>
						<y:Port x:Key="c|view"/>
					</y:ViewState>
				</data>
			</port>
			<port name="p14">
				<data key="d16">
					<y:GraphMLReference ResourceKey="35"/>
				</data>
				<data key="d18">
					<y:ViewState>
						<y:Port x:Key="c|view"/>
					</y:ViewState>
				</data>
			</port>
			<port name="p15">
				<data key="d16">
					<y:GraphMLReference ResourceKey="36"/>
				</data>
				<data key="d18">
					<y:ViewState>
						<y:Port x:Key="c|view"/>
					</y:ViewState>
				</data>
			</port>
			<port name="p16">
				<data key="d16">
					<y:GraphMLReference ResourceKey="37"/>
				</data>
				<data key="d18">
					<y:ViewState>
						<y:Port x:Key="c|view"/>
					</y:ViewState>
				</data>
			</port>
			<port name="p17">
				<data key="d16">
					<y:GraphMLReference ResourceKey="44"/>
				</data>
				<data key="d18">
					<y:ViewState>
						<y:Port x:Key="c|view"/>
					</y:ViewState>
				</data>
			</port>
			<port name="p18">
				<data key="d16">
					<y:GraphMLReference ResourceKey="45"/>
				</data>
				<data key="d18">
					<y:ViewState>
						<y:Port x:Key="c|view"/>
					</y:ViewState>
				</data>
			</port>
			<port name="p19">
				<data key="d16">
					<y:GraphMLReference ResourceKey="46"/>
				</data>
				<data key="d18">
					<y:ViewState>
						<y:Port x:Key="c|view"/>
					</y:ViewState>
				</data>
			</port>
			<port name="p20">
				<data key="d16">
					<y:GraphMLReference ResourceKey="47"/>
				</data>
				<data key="d18">
					<y:ViewState>
						<y:Port x:Key="c|view"/>
					</y:ViewState>
				</data>
			</port>
			<port name="p21">
				<data key="d16">
					<y:GraphMLReference ResourceKey="48"/>
				</data>
				<data key="d18">
					<y:ViewState>
						<y:Port x:Key="c|view"/>
					</y:ViewState>
				</data>
			</port>
			<port name="p22">
				<data key="d16">
					<y:GraphMLReference ResourceKey="49"/>
				</data>
				<data key="d18">
					<y:ViewState>
						<y:Port x:Key="c|view"/>
					</y:ViewState>
				</data>
			</port>
			<port name="p23">
				<data key="d16">
					<y:GraphMLReference ResourceKey="51"/>
				</data>
				<data key="d18">
					<y:ViewState>
						<y:Port x:Key="c|view"/>
					</y:ViewState>
				</data>
			</port>
			<port name="p24">
				<data key="d16">
					<y:GraphMLReference ResourceKey="52"/>
				</data>
				<data key="d18">
					<y:ViewState>
						<y:Port x:Key="c|view"/>
					</y:ViewState>
				</data>
			</port>
			<port name="p25">
				<data key="d16">
					<y:GraphMLReference ResourceKey="53"/>
				</data>
				<data key="d18">
					<y:ViewState>
						<y:Port x:Key="c|view"/>
					</y:ViewState>
				</data>
			</port>
			<port name="p26">
				<data key="d16">
					<y:GraphMLReference ResourceKey="54"/>
				</data>
				<data key="d18">
					<y:ViewState>
						<y:Port x:Key="c|view"/>
					</y:ViewState>
				</data>
			</port>
			<port name="p27">
				<data key="d16">
					<y:GraphMLReference ResourceKey="55"/>
				</data>
				<data key="d18">
					<y:ViewState>
						<y:Port x:Key="c|view"/>
					</y:ViewState>
				</data>
			</port>
			<port name="p28">
				<data key="d16">
					<y:GraphMLReference ResourceKey="56"/>
				</data>
				<data key="d18">
					<y:ViewState>
						<y:Port x:Key="c|view"/>
					</y:ViewState>
				</data>
			</port>
			<port name="p29">
				<data key="d16">
					<y:GraphMLReference ResourceKey="57"/>
				</data>
				<data key="d18">
					<y:ViewState>
						<y:Port x:Key="c|view"/>
					</y:ViewState>
				</data>
			</port>
			<port name="p30">
				<data key="d16">
					<y:GraphMLReference ResourceKey="234"/>
				</data>
				<data key="d18">
					<y:ViewState>
						<y:Port x:Key="c|view"/>
					</y:ViewState>
				</data>
			</port>
			<port name="p31">
				<data key="d16">
					<y:GraphMLReference ResourceKey="235"/>
				</data>
				<data key="d18">
					<y:ViewState>
						<y:Port x:Key="c|view"/>
					</y:ViewState>
				</data>
			</port>
			<port name="p32">
				<data key="d16">
					<y:GraphMLReference ResourceKey="236"/>
				</data>
				<data key="d18">
					<y:ViewState>
						<y:Port x:Key="c|view"/>
					</y:ViewState>
				</data>
			</port>
		</node>
		<node id="n28">
			<data key="d0">40</data>
			<data key="d4">
				<x:List>
					<y:Label LayoutParameter="{y:GraphMLReference 2}">
						<y:Label.Text>&lt;h2&gt;makeid()&lt;/h2&gt;</y:Label.Text>
						<y:Label.Style>
							<yjs:MarkupLabelStyle verticalTextAlignment="CENTER" horizontalTextAlignment="CENTER" font="{y:GraphMLReference 3}" textFill="WHITE"/>
						</y:Label.Style>
					</y:Label>
				</x:List>
			</data>
			<data key="d5">
				<y:RectD X="390" Y="1440" Width="240" Height="60"/>
			</data>
			<data key="d7">
				<yjs:ShapeNodeStyle stroke="{y:GraphMLReference 4}" fill="RED"/>
			</data>
			<data key="d8">
				<y:ViewState>
					<y:FolderNodeState x:Key="c|view" Layout="33,-45,252,60">
						<y:FolderNodeState.Labels>
							<y:Label LayoutParameter="{y:GraphMLReference 2}">
								<y:Label.Text>Test</y:Label.Text>
								<y:Label.Style>
									<yjs:DefaultLabelStyle verticalTextAlignment="CENTER" horizontalTextAlignment="CENTER" font="{y:GraphMLReference 5}" textFill="WHITE"/>
								</y:Label.Style>
							</y:Label>
						</y:FolderNodeState.Labels>
					</y:FolderNodeState>
				</y:ViewState>
			</data>
			<port name="p0">
				<data key="d16">
					<y:GraphMLReference ResourceKey="6"/>
				</data>
				<data key="d18">
					<y:ViewState>
						<y:Port x:Key="c|view"/>
					</y:ViewState>
				</data>
			</port>
			<port name="p1">
				<data key="d16">
					<y:GraphMLReference ResourceKey="7"/>
				</data>
				<data key="d18">
					<y:ViewState>
						<y:Port x:Key="c|view"/>
					</y:ViewState>
				</data>
			</port>
			<port name="p2">
				<data key="d16">
					<y:GraphMLReference ResourceKey="8"/>
				</data>
				<data key="d18">
					<y:ViewState>
						<y:Port x:Key="c|view"/>
					</y:ViewState>
				</data>
			</port>
			<port name="p3">
				<data key="d16">
					<y:GraphMLReference ResourceKey="9"/>
				</data>
				<data key="d18">
					<y:ViewState>
						<y:Port x:Key="c|view"/>
					</y:ViewState>
				</data>
			</port>
			<port name="p4">
				<data key="d16">
					<y:GraphMLReference ResourceKey="13"/>
				</data>
				<data key="d18">
					<y:ViewState>
						<y:Port x:Key="c|view"/>
					</y:ViewState>
				</data>
			</port>
			<port name="p5">
				<data key="d16">
					<y:GraphMLReference ResourceKey="14"/>
				</data>
				<data key="d18">
					<y:ViewState>
						<y:Port x:Key="c|view"/>
					</y:ViewState>
				</data>
			</port>
			<port name="p6">
				<data key="d16">
					<y:GraphMLReference ResourceKey="15"/>
				</data>
				<data key="d18">
					<y:ViewState>
						<y:Port x:Key="c|view"/>
					</y:ViewState>
				</data>
			</port>
			<port name="p7">
				<data key="d16">
					<y:GraphMLReference ResourceKey="16"/>
				</data>
				<data key="d18">
					<y:ViewState>
						<y:Port x:Key="c|view"/>
					</y:ViewState>
				</data>
			</port>
			<port name="p8">
				<data key="d16">
					<y:GraphMLReference ResourceKey="17"/>
				</data>
				<data key="d18">
					<y:ViewState>
						<y:Port x:Key="c|view"/>
					</y:ViewState>
				</data>
			</port>
			<port name="p9">
				<data key="d16">
					<y:GraphMLReference ResourceKey="18"/>
				</data>
				<data key="d18">
					<y:ViewState>
						<y:Port x:Key="c|view"/>
					</y:ViewState>
				</data>
			</port>
			<port name="p10">
				<data key="d16">
					<y:GraphMLReference ResourceKey="19"/>
				</data>
				<data key="d18">
					<y:ViewState>
						<y:Port x:Key="c|view"/>
					</y:ViewState>
				</data>
			</port>
			<port name="p11">
				<data key="d16">
					<y:GraphMLReference ResourceKey="20"/>
				</data>
				<data key="d18">
					<y:ViewState>
						<y:Port x:Key="c|view"/>
					</y:ViewState>
				</data>
			</port>
			<port name="p12">
				<data key="d16">
					<y:GraphMLReference ResourceKey="25"/>
				</data>
				<data key="d18">
					<y:ViewState>
						<y:Port x:Key="c|view"/>
					</y:ViewState>
				</data>
			</port>
			<port name="p13">
				<data key="d16">
					<y:GraphMLReference ResourceKey="26"/>
				</data>
				<data key="d18">
					<y:ViewState>
						<y:Port x:Key="c|view"/>
					</y:ViewState>
				</data>
			</port>
			<port name="p14">
				<data key="d16">
					<y:GraphMLReference ResourceKey="35"/>
				</data>
				<data key="d18">
					<y:ViewState>
						<y:Port x:Key="c|view"/>
					</y:ViewState>
				</data>
			</port>
			<port name="p15">
				<data key="d16">
					<y:GraphMLReference ResourceKey="36"/>
				</data>
				<data key="d18">
					<y:ViewState>
						<y:Port x:Key="c|view"/>
					</y:ViewState>
				</data>
			</port>
			<port name="p16">
				<data key="d16">
					<y:GraphMLReference ResourceKey="37"/>
				</data>
				<data key="d18">
					<y:ViewState>
						<y:Port x:Key="c|view"/>
					</y:ViewState>
				</data>
			</port>
			<port name="p17">
				<data key="d16">
					<y:GraphMLReference ResourceKey="44"/>
				</data>
				<data key="d18">
					<y:ViewState>
						<y:Port x:Key="c|view"/>
					</y:ViewState>
				</data>
			</port>
			<port name="p18">
				<data key="d16">
					<y:GraphMLReference ResourceKey="45"/>
				</data>
				<data key="d18">
					<y:ViewState>
						<y:Port x:Key="c|view"/>
					</y:ViewState>
				</data>
			</port>
			<port name="p19">
				<data key="d16">
					<y:GraphMLReference ResourceKey="46"/>
				</data>
				<data key="d18">
					<y:ViewState>
						<y:Port x:Key="c|view"/>
					</y:ViewState>
				</data>
			</port>
			<port name="p20">
				<data key="d16">
					<y:GraphMLReference ResourceKey="47"/>
				</data>
				<data key="d18">
					<y:ViewState>
						<y:Port x:Key="c|view"/>
					</y:ViewState>
				</data>
			</port>
			<port name="p21">
				<data key="d16">
					<y:GraphMLReference ResourceKey="48"/>
				</data>
				<data key="d18">
					<y:ViewState>
						<y:Port x:Key="c|view"/>
					</y:ViewState>
				</data>
			</port>
			<port name="p22">
				<data key="d16">
					<y:GraphMLReference ResourceKey="49"/>
				</data>
				<data key="d18">
					<y:ViewState>
						<y:Port x:Key="c|view"/>
					</y:ViewState>
				</data>
			</port>
			<port name="p23">
				<data key="d16">
					<y:GraphMLReference ResourceKey="51"/>
				</data>
				<data key="d18">
					<y:ViewState>
						<y:Port x:Key="c|view"/>
					</y:ViewState>
				</data>
			</port>
			<port name="p24">
				<data key="d16">
					<y:GraphMLReference ResourceKey="52"/>
				</data>
				<data key="d18">
					<y:ViewState>
						<y:Port x:Key="c|view"/>
					</y:ViewState>
				</data>
			</port>
			<port name="p25">
				<data key="d16">
					<y:GraphMLReference ResourceKey="53"/>
				</data>
				<data key="d18">
					<y:ViewState>
						<y:Port x:Key="c|view"/>
					</y:ViewState>
				</data>
			</port>
			<port name="p26">
				<data key="d16">
					<y:GraphMLReference ResourceKey="54"/>
				</data>
				<data key="d18">
					<y:ViewState>
						<y:Port x:Key="c|view"/>
					</y:ViewState>
				</data>
			</port>
			<port name="p27">
				<data key="d16">
					<y:GraphMLReference ResourceKey="55"/>
				</data>
				<data key="d18">
					<y:ViewState>
						<y:Port x:Key="c|view"/>
					</y:ViewState>
				</data>
			</port>
			<port name="p28">
				<data key="d16">
					<y:GraphMLReference ResourceKey="56"/>
				</data>
				<data key="d18">
					<y:ViewState>
						<y:Port x:Key="c|view"/>
					</y:ViewState>
				</data>
			</port>
			<port name="p29">
				<data key="d16">
					<y:GraphMLReference ResourceKey="57"/>
				</data>
				<data key="d18">
					<y:ViewState>
						<y:Port x:Key="c|view"/>
					</y:ViewState>
				</data>
			</port>
			<port name="p30">
				<data key="d16">
					<y:GraphMLReference ResourceKey="58"/>
				</data>
				<data key="d18">
					<y:ViewState>
						<y:Port x:Key="c|view"/>
					</y:ViewState>
				</data>
			</port>
		</node>
		<node id="n29">
			<data key="d0">41</data>
			<data key="d4">
				<x:List>
					<y:Label LayoutParameter="{y:GraphMLReference 2}">
						<y:Label.Text>&lt;h2&gt;getcommongroup()&lt;/h2&gt;</y:Label.Text>
						<y:Label.Style>
							<yjs:MarkupLabelStyle verticalTextAlignment="CENTER" horizontalTextAlignment="CENTER" font="{y:GraphMLReference 3}" textFill="WHITE"/>
						</y:Label.Style>
					</y:Label>
				</x:List>
			</data>
			<data key="d5">
				<y:RectD X="210" Y="1560" Width="240" Height="60"/>
			</data>
			<data key="d7">
				<yjs:ShapeNodeStyle stroke="{y:GraphMLReference 4}" fill="{y:GraphMLReference 237}"/>
			</data>
			<data key="d8">
				<y:ViewState>
					<y:FolderNodeState x:Key="c|view" Layout="48,-30,252,60">
						<y:FolderNodeState.Labels>
							<y:Label LayoutParameter="{y:GraphMLReference 2}">
								<y:Label.Text>Test</y:Label.Text>
								<y:Label.Style>
									<yjs:DefaultLabelStyle verticalTextAlignment="CENTER" horizontalTextAlignment="CENTER" font="{y:GraphMLReference 5}" textFill="WHITE"/>
								</y:Label.Style>
							</y:Label>
						</y:FolderNodeState.Labels>
					</y:FolderNodeState>
				</y:ViewState>
			</data>
			<port name="p0">
				<data key="d16">
					<y:GraphMLReference ResourceKey="6"/>
				</data>
				<data key="d18">
					<y:ViewState>
						<y:Port x:Key="c|view"/>
					</y:ViewState>
				</data>
			</port>
			<port name="p1">
				<data key="d16">
					<y:GraphMLReference ResourceKey="7"/>
				</data>
				<data key="d18">
					<y:ViewState>
						<y:Port x:Key="c|view"/>
					</y:ViewState>
				</data>
			</port>
			<port name="p2">
				<data key="d16">
					<y:GraphMLReference ResourceKey="8"/>
				</data>
				<data key="d18">
					<y:ViewState>
						<y:Port x:Key="c|view"/>
					</y:ViewState>
				</data>
			</port>
			<port name="p3">
				<data key="d16">
					<y:GraphMLReference ResourceKey="9"/>
				</data>
				<data key="d18">
					<y:ViewState>
						<y:Port x:Key="c|view"/>
					</y:ViewState>
				</data>
			</port>
			<port name="p4">
				<data key="d16">
					<y:GraphMLReference ResourceKey="13"/>
				</data>
				<data key="d18">
					<y:ViewState>
						<y:Port x:Key="c|view"/>
					</y:ViewState>
				</data>
			</port>
			<port name="p5">
				<data key="d16">
					<y:GraphMLReference ResourceKey="14"/>
				</data>
				<data key="d18">
					<y:ViewState>
						<y:Port x:Key="c|view"/>
					</y:ViewState>
				</data>
			</port>
			<port name="p6">
				<data key="d16">
					<y:GraphMLReference ResourceKey="15"/>
				</data>
				<data key="d18">
					<y:ViewState>
						<y:Port x:Key="c|view"/>
					</y:ViewState>
				</data>
			</port>
			<port name="p7">
				<data key="d16">
					<y:GraphMLReference ResourceKey="16"/>
				</data>
				<data key="d18">
					<y:ViewState>
						<y:Port x:Key="c|view"/>
					</y:ViewState>
				</data>
			</port>
			<port name="p8">
				<data key="d16">
					<y:GraphMLReference ResourceKey="17"/>
				</data>
				<data key="d18">
					<y:ViewState>
						<y:Port x:Key="c|view"/>
					</y:ViewState>
				</data>
			</port>
			<port name="p9">
				<data key="d16">
					<y:GraphMLReference ResourceKey="18"/>
				</data>
				<data key="d18">
					<y:ViewState>
						<y:Port x:Key="c|view"/>
					</y:ViewState>
				</data>
			</port>
			<port name="p10">
				<data key="d16">
					<y:GraphMLReference ResourceKey="19"/>
				</data>
				<data key="d18">
					<y:ViewState>
						<y:Port x:Key="c|view"/>
					</y:ViewState>
				</data>
			</port>
			<port name="p11">
				<data key="d16">
					<y:GraphMLReference ResourceKey="20"/>
				</data>
				<data key="d18">
					<y:ViewState>
						<y:Port x:Key="c|view"/>
					</y:ViewState>
				</data>
			</port>
			<port name="p12">
				<data key="d16">
					<y:GraphMLReference ResourceKey="25"/>
				</data>
				<data key="d18">
					<y:ViewState>
						<y:Port x:Key="c|view"/>
					</y:ViewState>
				</data>
			</port>
			<port name="p13">
				<data key="d16">
					<y:GraphMLReference ResourceKey="26"/>
				</data>
				<data key="d18">
					<y:ViewState>
						<y:Port x:Key="c|view"/>
					</y:ViewState>
				</data>
			</port>
			<port name="p14">
				<data key="d16">
					<y:GraphMLReference ResourceKey="35"/>
				</data>
				<data key="d18">
					<y:ViewState>
						<y:Port x:Key="c|view"/>
					</y:ViewState>
				</data>
			</port>
			<port name="p15">
				<data key="d16">
					<y:GraphMLReference ResourceKey="36"/>
				</data>
				<data key="d18">
					<y:ViewState>
						<y:Port x:Key="c|view"/>
					</y:ViewState>
				</data>
			</port>
			<port name="p16">
				<data key="d16">
					<y:GraphMLReference ResourceKey="37"/>
				</data>
				<data key="d18">
					<y:ViewState>
						<y:Port x:Key="c|view"/>
					</y:ViewState>
				</data>
			</port>
			<port name="p17">
				<data key="d16">
					<y:GraphMLReference ResourceKey="44"/>
				</data>
				<data key="d18">
					<y:ViewState>
						<y:Port x:Key="c|view"/>
					</y:ViewState>
				</data>
			</port>
			<port name="p18">
				<data key="d16">
					<y:GraphMLReference ResourceKey="45"/>
				</data>
				<data key="d18">
					<y:ViewState>
						<y:Port x:Key="c|view"/>
					</y:ViewState>
				</data>
			</port>
			<port name="p19">
				<data key="d16">
					<y:GraphMLReference ResourceKey="46"/>
				</data>
				<data key="d18">
					<y:ViewState>
						<y:Port x:Key="c|view"/>
					</y:ViewState>
				</data>
			</port>
			<port name="p20">
				<data key="d16">
					<y:GraphMLReference ResourceKey="47"/>
				</data>
				<data key="d18">
					<y:ViewState>
						<y:Port x:Key="c|view"/>
					</y:ViewState>
				</data>
			</port>
			<port name="p21">
				<data key="d16">
					<y:GraphMLReference ResourceKey="48"/>
				</data>
				<data key="d18">
					<y:ViewState>
						<y:Port x:Key="c|view"/>
					</y:ViewState>
				</data>
			</port>
			<port name="p22">
				<data key="d16">
					<y:GraphMLReference ResourceKey="49"/>
				</data>
				<data key="d18">
					<y:ViewState>
						<y:Port x:Key="c|view"/>
					</y:ViewState>
				</data>
			</port>
			<port name="p23">
				<data key="d16">
					<y:GraphMLReference ResourceKey="51"/>
				</data>
				<data key="d18">
					<y:ViewState>
						<y:Port x:Key="c|view"/>
					</y:ViewState>
				</data>
			</port>
			<port name="p24">
				<data key="d16">
					<y:GraphMLReference ResourceKey="52"/>
				</data>
				<data key="d18">
					<y:ViewState>
						<y:Port x:Key="c|view"/>
					</y:ViewState>
				</data>
			</port>
			<port name="p25">
				<data key="d16">
					<y:GraphMLReference ResourceKey="53"/>
				</data>
				<data key="d18">
					<y:ViewState>
						<y:Port x:Key="c|view"/>
					</y:ViewState>
				</data>
			</port>
			<port name="p26">
				<data key="d16">
					<y:GraphMLReference ResourceKey="54"/>
				</data>
				<data key="d18">
					<y:ViewState>
						<y:Port x:Key="c|view"/>
					</y:ViewState>
				</data>
			</port>
			<port name="p27">
				<data key="d16">
					<y:GraphMLReference ResourceKey="55"/>
				</data>
				<data key="d18">
					<y:ViewState>
						<y:Port x:Key="c|view"/>
					</y:ViewState>
				</data>
			</port>
			<port name="p28">
				<data key="d16">
					<y:GraphMLReference ResourceKey="56"/>
				</data>
				<data key="d18">
					<y:ViewState>
						<y:Port x:Key="c|view"/>
					</y:ViewState>
				</data>
			</port>
			<port name="p29">
				<data key="d16">
					<y:GraphMLReference ResourceKey="57"/>
				</data>
				<data key="d18">
					<y:ViewState>
						<y:Port x:Key="c|view"/>
					</y:ViewState>
				</data>
			</port>
			<port name="p30">
				<data key="d16">
					<y:GraphMLReference ResourceKey="58"/>
				</data>
				<data key="d18">
					<y:ViewState>
						<y:Port x:Key="c|view"/>
					</y:ViewState>
				</data>
			</port>
			<port name="p31">
				<data key="d18">
					<y:ViewState>
						<y:Port x:Key="c|view"/>
					</y:ViewState>
				</data>
			</port>
			<port name="p32">
				<data key="d16">
					<y:GraphMLReference ResourceKey="238"/>
				</data>
				<data key="d18">
					<y:ViewState>
						<y:Port x:Key="c|view"/>
					</y:ViewState>
				</data>
			</port>
			<port name="p33">
				<data key="d16">
					<y:GraphMLReference ResourceKey="239"/>
				</data>
				<data key="d18">
					<y:ViewState>
						<y:Port x:Key="c|view"/>
					</y:ViewState>
				</data>
			</port>
		</node>
		<node id="n30">
			<data key="d0">42</data>
			<data key="d4">
				<x:List>
					<y:Label LayoutParameter="{y:GraphMLReference 2}">
						<y:Label.Text>&lt;h2&gt;getoutgrouporgs()&lt;/h2&gt;</y:Label.Text>
						<y:Label.Style>
							<yjs:MarkupLabelStyle verticalTextAlignment="CENTER" horizontalTextAlignment="CENTER" font="{y:GraphMLReference 3}" textFill="WHITE"/>
						</y:Label.Style>
					</y:Label>
				</x:List>
			</data>
			<data key="d5">
				<y:RectD X="210" Y="1680" Width="240" Height="60"/>
			</data>
			<data key="d7">
				<yjs:ShapeNodeStyle stroke="{y:GraphMLReference 4}" fill="{y:GraphMLReference 240}"/>
			</data>
			<data key="d8">
				<y:ViewState>
					<y:FolderNodeState x:Key="c|view" Layout="63,-15,252,60">
						<y:FolderNodeState.Labels>
							<y:Label LayoutParameter="{y:GraphMLReference 2}">
								<y:Label.Text>Test</y:Label.Text>
								<y:Label.Style>
									<yjs:DefaultLabelStyle verticalTextAlignment="CENTER" horizontalTextAlignment="CENTER" font="{y:GraphMLReference 5}" textFill="WHITE"/>
								</y:Label.Style>
							</y:Label>
						</y:FolderNodeState.Labels>
					</y:FolderNodeState>
				</y:ViewState>
			</data>
			<port name="p0">
				<data key="d16">
					<y:GraphMLReference ResourceKey="6"/>
				</data>
				<data key="d18">
					<y:ViewState>
						<y:Port x:Key="c|view"/>
					</y:ViewState>
				</data>
			</port>
			<port name="p1">
				<data key="d16">
					<y:GraphMLReference ResourceKey="7"/>
				</data>
				<data key="d18">
					<y:ViewState>
						<y:Port x:Key="c|view"/>
					</y:ViewState>
				</data>
			</port>
			<port name="p2">
				<data key="d16">
					<y:GraphMLReference ResourceKey="8"/>
				</data>
				<data key="d18">
					<y:ViewState>
						<y:Port x:Key="c|view"/>
					</y:ViewState>
				</data>
			</port>
			<port name="p3">
				<data key="d16">
					<y:GraphMLReference ResourceKey="9"/>
				</data>
				<data key="d18">
					<y:ViewState>
						<y:Port x:Key="c|view"/>
					</y:ViewState>
				</data>
			</port>
			<port name="p4">
				<data key="d16">
					<y:GraphMLReference ResourceKey="13"/>
				</data>
				<data key="d18">
					<y:ViewState>
						<y:Port x:Key="c|view"/>
					</y:ViewState>
				</data>
			</port>
			<port name="p5">
				<data key="d16">
					<y:GraphMLReference ResourceKey="14"/>
				</data>
				<data key="d18">
					<y:ViewState>
						<y:Port x:Key="c|view"/>
					</y:ViewState>
				</data>
			</port>
			<port name="p6">
				<data key="d16">
					<y:GraphMLReference ResourceKey="15"/>
				</data>
				<data key="d18">
					<y:ViewState>
						<y:Port x:Key="c|view"/>
					</y:ViewState>
				</data>
			</port>
			<port name="p7">
				<data key="d16">
					<y:GraphMLReference ResourceKey="16"/>
				</data>
				<data key="d18">
					<y:ViewState>
						<y:Port x:Key="c|view"/>
					</y:ViewState>
				</data>
			</port>
			<port name="p8">
				<data key="d16">
					<y:GraphMLReference ResourceKey="17"/>
				</data>
				<data key="d18">
					<y:ViewState>
						<y:Port x:Key="c|view"/>
					</y:ViewState>
				</data>
			</port>
			<port name="p9">
				<data key="d16">
					<y:GraphMLReference ResourceKey="18"/>
				</data>
				<data key="d18">
					<y:ViewState>
						<y:Port x:Key="c|view"/>
					</y:ViewState>
				</data>
			</port>
			<port name="p10">
				<data key="d16">
					<y:GraphMLReference ResourceKey="19"/>
				</data>
				<data key="d18">
					<y:ViewState>
						<y:Port x:Key="c|view"/>
					</y:ViewState>
				</data>
			</port>
			<port name="p11">
				<data key="d16">
					<y:GraphMLReference ResourceKey="20"/>
				</data>
				<data key="d18">
					<y:ViewState>
						<y:Port x:Key="c|view"/>
					</y:ViewState>
				</data>
			</port>
			<port name="p12">
				<data key="d16">
					<y:GraphMLReference ResourceKey="25"/>
				</data>
				<data key="d18">
					<y:ViewState>
						<y:Port x:Key="c|view"/>
					</y:ViewState>
				</data>
			</port>
			<port name="p13">
				<data key="d16">
					<y:GraphMLReference ResourceKey="26"/>
				</data>
				<data key="d18">
					<y:ViewState>
						<y:Port x:Key="c|view"/>
					</y:ViewState>
				</data>
			</port>
			<port name="p14">
				<data key="d16">
					<y:GraphMLReference ResourceKey="35"/>
				</data>
				<data key="d18">
					<y:ViewState>
						<y:Port x:Key="c|view"/>
					</y:ViewState>
				</data>
			</port>
			<port name="p15">
				<data key="d16">
					<y:GraphMLReference ResourceKey="36"/>
				</data>
				<data key="d18">
					<y:ViewState>
						<y:Port x:Key="c|view"/>
					</y:ViewState>
				</data>
			</port>
			<port name="p16">
				<data key="d16">
					<y:GraphMLReference ResourceKey="37"/>
				</data>
				<data key="d18">
					<y:ViewState>
						<y:Port x:Key="c|view"/>
					</y:ViewState>
				</data>
			</port>
			<port name="p17">
				<data key="d16">
					<y:GraphMLReference ResourceKey="44"/>
				</data>
				<data key="d18">
					<y:ViewState>
						<y:Port x:Key="c|view"/>
					</y:ViewState>
				</data>
			</port>
			<port name="p18">
				<data key="d16">
					<y:GraphMLReference ResourceKey="45"/>
				</data>
				<data key="d18">
					<y:ViewState>
						<y:Port x:Key="c|view"/>
					</y:ViewState>
				</data>
			</port>
			<port name="p19">
				<data key="d16">
					<y:GraphMLReference ResourceKey="46"/>
				</data>
				<data key="d18">
					<y:ViewState>
						<y:Port x:Key="c|view"/>
					</y:ViewState>
				</data>
			</port>
			<port name="p20">
				<data key="d16">
					<y:GraphMLReference ResourceKey="47"/>
				</data>
				<data key="d18">
					<y:ViewState>
						<y:Port x:Key="c|view"/>
					</y:ViewState>
				</data>
			</port>
			<port name="p21">
				<data key="d16">
					<y:GraphMLReference ResourceKey="48"/>
				</data>
				<data key="d18">
					<y:ViewState>
						<y:Port x:Key="c|view"/>
					</y:ViewState>
				</data>
			</port>
			<port name="p22">
				<data key="d16">
					<y:GraphMLReference ResourceKey="49"/>
				</data>
				<data key="d18">
					<y:ViewState>
						<y:Port x:Key="c|view"/>
					</y:ViewState>
				</data>
			</port>
			<port name="p23">
				<data key="d16">
					<y:GraphMLReference ResourceKey="51"/>
				</data>
				<data key="d18">
					<y:ViewState>
						<y:Port x:Key="c|view"/>
					</y:ViewState>
				</data>
			</port>
			<port name="p24">
				<data key="d16">
					<y:GraphMLReference ResourceKey="52"/>
				</data>
				<data key="d18">
					<y:ViewState>
						<y:Port x:Key="c|view"/>
					</y:ViewState>
				</data>
			</port>
			<port name="p25">
				<data key="d16">
					<y:GraphMLReference ResourceKey="53"/>
				</data>
				<data key="d18">
					<y:ViewState>
						<y:Port x:Key="c|view"/>
					</y:ViewState>
				</data>
			</port>
			<port name="p26">
				<data key="d16">
					<y:GraphMLReference ResourceKey="54"/>
				</data>
				<data key="d18">
					<y:ViewState>
						<y:Port x:Key="c|view"/>
					</y:ViewState>
				</data>
			</port>
			<port name="p27">
				<data key="d16">
					<y:GraphMLReference ResourceKey="55"/>
				</data>
				<data key="d18">
					<y:ViewState>
						<y:Port x:Key="c|view"/>
					</y:ViewState>
				</data>
			</port>
			<port name="p28">
				<data key="d16">
					<y:GraphMLReference ResourceKey="56"/>
				</data>
				<data key="d18">
					<y:ViewState>
						<y:Port x:Key="c|view"/>
					</y:ViewState>
				</data>
			</port>
			<port name="p29">
				<data key="d16">
					<y:GraphMLReference ResourceKey="57"/>
				</data>
				<data key="d18">
					<y:ViewState>
						<y:Port x:Key="c|view"/>
					</y:ViewState>
				</data>
			</port>
			<port name="p30">
				<data key="d16">
					<y:GraphMLReference ResourceKey="58"/>
				</data>
				<data key="d18">
					<y:ViewState>
						<y:Port x:Key="c|view"/>
					</y:ViewState>
				</data>
			</port>
			<port name="p31">
				<data key="d18">
					<y:ViewState>
						<y:Port x:Key="c|view"/>
					</y:ViewState>
				</data>
			</port>
			<port name="p32">
				<data key="d18">
					<y:ViewState>
						<y:Port x:Key="c|view"/>
					</y:ViewState>
				</data>
			</port>
			<port name="p33">
				<data key="d16">
					<y:GraphMLReference ResourceKey="241"/>
				</data>
				<data key="d18">
					<y:ViewState>
						<y:Port x:Key="c|view"/>
					</y:ViewState>
				</data>
			</port>
		</node>
		<node id="n31">
			<data key="d0">43</data>
			<data key="d4">
				<x:List>
					<y:Label LayoutParameter="{y:GraphMLReference 2}">
						<y:Label.Text><![CDATA[<h2>getorgs()</h2><h2>if checkpoint = w1-2</h2>]]></y:Label.Text>
						<y:Label.Style>
							<yjs:MarkupLabelStyle verticalTextAlignment="CENTER" horizontalTextAlignment="CENTER" font="{y:GraphMLReference 59}" textFill="WHITE"/>
						</y:Label.Style>
					</y:Label>
				</x:List>
			</data>
			<data key="d5">
				<y:RectD X="-540" Y="1800" Width="240" Height="60"/>
			</data>
			<data key="d7">
				<yjs:ShapeNodeStyle stroke="{y:GraphMLReference 4}" fill="RED"/>
			</data>
			<data key="d8">
				<y:ViewState>
					<y:FolderNodeState x:Key="c|view" Layout="-72,-150,252,60">
						<y:FolderNodeState.Labels>
							<y:Label LayoutParameter="{y:GraphMLReference 2}">
								<y:Label.Text>Test</y:Label.Text>
								<y:Label.Style>
									<yjs:DefaultLabelStyle verticalTextAlignment="CENTER" horizontalTextAlignment="CENTER" font="{y:GraphMLReference 5}" textFill="WHITE"/>
								</y:Label.Style>
							</y:Label>
						</y:FolderNodeState.Labels>
					</y:FolderNodeState>
				</y:ViewState>
			</data>
			<port name="p0">
				<data key="d16">
					<y:GraphMLReference ResourceKey="6"/>
				</data>
				<data key="d18">
					<y:ViewState>
						<y:Port x:Key="c|view"/>
					</y:ViewState>
				</data>
			</port>
			<port name="p1">
				<data key="d16">
					<y:GraphMLReference ResourceKey="7"/>
				</data>
				<data key="d18">
					<y:ViewState>
						<y:Port x:Key="c|view"/>
					</y:ViewState>
				</data>
			</port>
			<port name="p2">
				<data key="d16">
					<y:GraphMLReference ResourceKey="8"/>
				</data>
				<data key="d18">
					<y:ViewState>
						<y:Port x:Key="c|view"/>
					</y:ViewState>
				</data>
			</port>
			<port name="p3">
				<data key="d16">
					<y:GraphMLReference ResourceKey="9"/>
				</data>
				<data key="d18">
					<y:ViewState>
						<y:Port x:Key="c|view"/>
					</y:ViewState>
				</data>
			</port>
			<port name="p4">
				<data key="d16">
					<y:GraphMLReference ResourceKey="13"/>
				</data>
				<data key="d18">
					<y:ViewState>
						<y:Port x:Key="c|view"/>
					</y:ViewState>
				</data>
			</port>
			<port name="p5">
				<data key="d16">
					<y:GraphMLReference ResourceKey="14"/>
				</data>
				<data key="d18">
					<y:ViewState>
						<y:Port x:Key="c|view"/>
					</y:ViewState>
				</data>
			</port>
			<port name="p6">
				<data key="d16">
					<y:GraphMLReference ResourceKey="15"/>
				</data>
				<data key="d18">
					<y:ViewState>
						<y:Port x:Key="c|view"/>
					</y:ViewState>
				</data>
			</port>
			<port name="p7">
				<data key="d16">
					<y:GraphMLReference ResourceKey="30"/>
				</data>
				<data key="d18">
					<y:ViewState>
						<y:Port x:Key="c|view"/>
					</y:ViewState>
				</data>
			</port>
			<port name="p8">
				<data key="d16">
					<y:GraphMLReference ResourceKey="31"/>
				</data>
				<data key="d18">
					<y:ViewState>
						<y:Port x:Key="c|view"/>
					</y:ViewState>
				</data>
			</port>
			<port name="p9">
				<data key="d16">
					<y:GraphMLReference ResourceKey="32"/>
				</data>
				<data key="d18">
					<y:ViewState>
						<y:Port x:Key="c|view"/>
					</y:ViewState>
				</data>
			</port>
			<port name="p10">
				<data key="d16">
					<y:GraphMLReference ResourceKey="33"/>
				</data>
				<data key="d18">
					<y:ViewState>
						<y:Port x:Key="c|view"/>
					</y:ViewState>
				</data>
			</port>
			<port name="p11">
				<data key="d16">
					<y:GraphMLReference ResourceKey="34"/>
				</data>
				<data key="d18">
					<y:ViewState>
						<y:Port x:Key="c|view"/>
					</y:ViewState>
				</data>
			</port>
			<port name="p12">
				<data key="d16">
					<y:GraphMLReference ResourceKey="60"/>
				</data>
				<data key="d18">
					<y:ViewState>
						<y:Port x:Key="c|view"/>
					</y:ViewState>
				</data>
			</port>
			<port name="p13">
				<data key="d16">
					<y:GraphMLReference ResourceKey="61"/>
				</data>
				<data key="d18">
					<y:ViewState>
						<y:Port x:Key="c|view"/>
					</y:ViewState>
				</data>
			</port>
			<port name="p14">
				<data key="d16">
					<y:GraphMLReference ResourceKey="62"/>
				</data>
				<data key="d18">
					<y:ViewState>
						<y:Port x:Key="c|view"/>
					</y:ViewState>
				</data>
			</port>
			<port name="p15">
				<data key="d18">
					<y:ViewState>
						<y:Port x:Key="c|view"/>
					</y:ViewState>
				</data>
			</port>
			<port name="p16">
				<data key="d16">
					<y:GraphMLReference ResourceKey="67"/>
				</data>
				<data key="d18">
					<y:ViewState>
						<y:Port x:Key="c|view"/>
					</y:ViewState>
				</data>
			</port>
			<port name="p17">
				<data key="d16">
					<y:FreeNodePortLocationModelParameter Ratio="0.5,0.016129032258064502"/>
				</data>
				<data key="d18">
					<y:ViewState>
						<y:Port x:Key="c|view"/>
					</y:ViewState>
				</data>
			</port>
			<port name="p18">
				<data key="d16">
					<y:FreeNodePortLocationModelParameter Ratio="0.004132231404958664,0.5"/>
				</data>
				<data key="d18">
					<y:ViewState>
						<y:Port x:Key="c|view"/>
					</y:ViewState>
				</data>
			</port>
			<port name="p19">
				<data key="d16">
					<y:FreeNodePortLocationModelParameter Ratio="0.004132231404958664,0.5"/>
				</data>
				<data key="d18">
					<y:ViewState>
						<y:Port x:Key="c|view"/>
					</y:ViewState>
				</data>
			</port>
			<port name="p20">
				<data key="d16">
					<y:FreeNodePortLocationModelParameter Ratio="0.016632231404958495,0.55"/>
				</data>
				<data key="d18">
					<y:ViewState>
						<y:Port x:Key="c|view"/>
					</y:ViewState>
				</data>
			</port>
		</node>
		<node id="n32">
			<data key="d0">44</data>
			<data key="d4">
				<x:List>
					<y:Label LayoutParameter="{y:GraphMLReference 2}">
						<y:Label.Text><![CDATA[<h3>take .fa file in /queryseqs, computes distances to {domain}_{quality}.msh.</h3><h3>guarantees at least one closest ref per input genome, orders by distance.</h3><h3>Write results in json.reflist</h3>]]></y:Label.Text>
						<y:Label.Style>
							<yjs:MarkupLabelStyle verticalTextAlignment="CENTER" horizontalTextAlignment="CENTER" font="{y:GraphMLReference 3}" textFill="WHITE"/>
						</y:Label.Style>
					</y:Label>
				</x:List>
			</data>
			<data key="d5">
				<y:RectD X="-540" Y="720" Width="630" Height="120"/>
			</data>
			<data key="d7">
				<yjs:ShapeNodeStyle stroke="{y:GraphMLReference 4}" fill="DARK_GREEN"/>
			</data>
			<data key="d8">
				<y:ViewState>
					<y:FolderNodeState x:Key="c|view" Layout="-72,-150,252,60">
						<y:FolderNodeState.Labels>
							<y:Label LayoutParameter="{y:GraphMLReference 2}">
								<y:Label.Text>Test</y:Label.Text>
								<y:Label.Style>
									<yjs:DefaultLabelStyle verticalTextAlignment="CENTER" horizontalTextAlignment="CENTER" font="{y:GraphMLReference 5}" textFill="WHITE"/>
								</y:Label.Style>
							</y:Label>
						</y:FolderNodeState.Labels>
					</y:FolderNodeState>
				</y:ViewState>
			</data>
			<port name="p0">
				<data key="d16">
					<y:GraphMLReference ResourceKey="6"/>
				</data>
				<data key="d18">
					<y:ViewState>
						<y:Port x:Key="c|view"/>
					</y:ViewState>
				</data>
			</port>
			<port name="p1">
				<data key="d16">
					<y:GraphMLReference ResourceKey="7"/>
				</data>
				<data key="d18">
					<y:ViewState>
						<y:Port x:Key="c|view"/>
					</y:ViewState>
				</data>
			</port>
			<port name="p2">
				<data key="d16">
					<y:GraphMLReference ResourceKey="8"/>
				</data>
				<data key="d18">
					<y:ViewState>
						<y:Port x:Key="c|view"/>
					</y:ViewState>
				</data>
			</port>
			<port name="p3">
				<data key="d16">
					<y:GraphMLReference ResourceKey="9"/>
				</data>
				<data key="d18">
					<y:ViewState>
						<y:Port x:Key="c|view"/>
					</y:ViewState>
				</data>
			</port>
			<port name="p4">
				<data key="d16">
					<y:GraphMLReference ResourceKey="13"/>
				</data>
				<data key="d18">
					<y:ViewState>
						<y:Port x:Key="c|view"/>
					</y:ViewState>
				</data>
			</port>
			<port name="p5">
				<data key="d16">
					<y:GraphMLReference ResourceKey="14"/>
				</data>
				<data key="d18">
					<y:ViewState>
						<y:Port x:Key="c|view"/>
					</y:ViewState>
				</data>
			</port>
			<port name="p6">
				<data key="d16">
					<y:GraphMLReference ResourceKey="15"/>
				</data>
				<data key="d18">
					<y:ViewState>
						<y:Port x:Key="c|view"/>
					</y:ViewState>
				</data>
			</port>
			<port name="p7">
				<data key="d16">
					<y:GraphMLReference ResourceKey="30"/>
				</data>
				<data key="d18">
					<y:ViewState>
						<y:Port x:Key="c|view"/>
					</y:ViewState>
				</data>
			</port>
			<port name="p8">
				<data key="d16">
					<y:GraphMLReference ResourceKey="31"/>
				</data>
				<data key="d18">
					<y:ViewState>
						<y:Port x:Key="c|view"/>
					</y:ViewState>
				</data>
			</port>
			<port name="p9">
				<data key="d16">
					<y:GraphMLReference ResourceKey="32"/>
				</data>
				<data key="d18">
					<y:ViewState>
						<y:Port x:Key="c|view"/>
					</y:ViewState>
				</data>
			</port>
			<port name="p10">
				<data key="d18">
					<y:ViewState>
						<y:Port x:Key="c|view"/>
					</y:ViewState>
				</data>
			</port>
			<port name="p11">
				<data key="d16">
					<y:GraphMLReference ResourceKey="63"/>
				</data>
				<data key="d18">
					<y:ViewState>
						<y:Port x:Key="c|view"/>
					</y:ViewState>
				</data>
			</port>
			<port name="p12">
				<data key="d18">
					<y:ViewState>
						<y:Port x:Key="c|view"/>
					</y:ViewState>
				</data>
			</port>
			<port name="p13">
				<data key="d16">
					<y:GraphMLReference ResourceKey="68"/>
				</data>
				<data key="d18">
					<y:ViewState>
						<y:Port x:Key="c|view"/>
					</y:ViewState>
				</data>
			</port>
			<port name="p14">
				<data key="d18">
					<y:ViewState>
						<y:Port x:Key="c|view"/>
					</y:ViewState>
				</data>
			</port>
			<port name="p15">
				<data key="d16">
					<y:GraphMLReference ResourceKey="69"/>
				</data>
				<data key="d18">
					<y:ViewState>
						<y:Port x:Key="c|view"/>
					</y:ViewState>
				</data>
			</port>
		</node>
		<node id="n33">
			<data key="d0">45</data>
			<data key="d4">
				<x:List>
					<y:Label LayoutParameter="{y:GraphMLReference 2}">
						<y:Label.Text>copyseqsql</y:Label.Text>
						<y:Label.Style>
							<yjs:DefaultLabelStyle verticalTextAlignment="CENTER" horizontalTextAlignment="CENTER" textWrappingShape="ROUND_RECTANGLE" font="{y:GraphMLReference 21}" textFill="WHITE"/>
						</y:Label.Style>
					</y:Label>
				</x:List>
			</data>
			<data key="d5">
				<y:RectD X="-240" Y="1920" Width="210" Height="60"/>
			</data>
			<data key="d7">
				<yjs:RectangleNodeStyle cornerStyle="CUT" corners="LEFT" stroke="{y:GraphMLReference 10}" fill="{y:GraphMLReference 11}"/>
			</data>
			<port name="p0"/>
			<port name="p1">
				<data key="d16">
					<y:GraphMLReference ResourceKey="12"/>
				</data>
			</port>
			<port name="p2">
				<data key="d16">
					<y:GraphMLReference ResourceKey="22"/>
				</data>
			</port>
			<port name="p3">
				<data key="d16">
					<y:GraphMLReference ResourceKey="23"/>
				</data>
			</port>
			<port name="p4">
				<data key="d16">
					<y:GraphMLReference ResourceKey="24"/>
				</data>
			</port>
			<port name="p5">
				<data key="d16">
					<y:GraphMLReference ResourceKey="38"/>
				</data>
			</port>
			<port name="p6">
				<data key="d16">
					<y:GraphMLReference ResourceKey="39"/>
				</data>
			</port>
			<port name="p7">
				<data key="d16">
					<y:GraphMLReference ResourceKey="41"/>
				</data>
			</port>
			<port name="p8">
				<data key="d16">
					<y:GraphMLReference ResourceKey="42"/>
				</data>
			</port>
			<port name="p9">
				<data key="d16">
					<y:GraphMLReference ResourceKey="43"/>
				</data>
			</port>
			<port name="p10">
				<data key="d16">
					<y:GraphMLReference ResourceKey="64"/>
				</data>
			</port>
			<port name="p11">
				<data key="d16">
					<y:GraphMLReference ResourceKey="65"/>
				</data>
			</port>
			<port name="p12">
				<data key="d16">
					<y:GraphMLReference ResourceKey="66"/>
				</data>
			</port>
			<port name="p13">
				<data key="d16">
					<y:GraphMLReference ResourceKey="71"/>
				</data>
			</port>
			<port name="p14">
				<data key="d16">
					<y:GraphMLReference ResourceKey="72"/>
				</data>
			</port>
			<port name="p15">
				<data key="d16">
					<y:GraphMLReference ResourceKey="73"/>
				</data>
			</port>
			<port name="p16">
				<data key="d16">
					<y:GraphMLReference ResourceKey="74"/>
				</data>
			</port>
			<port name="p17">
				<data key="d16">
					<y:GraphMLReference ResourceKey="75"/>
				</data>
			</port>
		</node>
		<node id="n34">
			<data key="d0">46</data>
			<data key="d4">
				<x:List>
					<y:Label LayoutParameter="{y:GraphMLReference 2}">
						<y:Label.Text>&lt;h2&gt;copydb()&lt;/h2&gt;</y:Label.Text>
						<y:Label.Style>
							<yjs:MarkupLabelStyle verticalTextAlignment="CENTER" horizontalTextAlignment="CENTER" font="{y:GraphMLReference 3}" textFill="WHITE"/>
						</y:Label.Style>
					</y:Label>
				</x:List>
			</data>
			<data key="d5">
				<y:RectD X="30" Y="1920" Width="240" Height="60"/>
			</data>
			<data key="d7">
				<yjs:ShapeNodeStyle stroke="{y:GraphMLReference 4}" fill="{y:GraphMLReference 261}"/>
			</data>
			<data key="d8">
				<y:ViewState>
					<y:FolderNodeState x:Key="c|view" Layout="78,0,252,60">
						<y:FolderNodeState.Labels>
							<y:Label LayoutParameter="{y:GraphMLReference 2}">
								<y:Label.Text>Test</y:Label.Text>
								<y:Label.Style>
									<yjs:DefaultLabelStyle verticalTextAlignment="CENTER" horizontalTextAlignment="CENTER" font="{y:GraphMLReference 5}" textFill="WHITE"/>
								</y:Label.Style>
							</y:Label>
						</y:FolderNodeState.Labels>
					</y:FolderNodeState>
				</y:ViewState>
			</data>
			<port name="p0">
				<data key="d16">
					<y:GraphMLReference ResourceKey="6"/>
				</data>
				<data key="d18">
					<y:ViewState>
						<y:Port x:Key="c|view"/>
					</y:ViewState>
				</data>
			</port>
			<port name="p1">
				<data key="d16">
					<y:GraphMLReference ResourceKey="7"/>
				</data>
				<data key="d18">
					<y:ViewState>
						<y:Port x:Key="c|view"/>
					</y:ViewState>
				</data>
			</port>
			<port name="p2">
				<data key="d16">
					<y:GraphMLReference ResourceKey="8"/>
				</data>
				<data key="d18">
					<y:ViewState>
						<y:Port x:Key="c|view"/>
					</y:ViewState>
				</data>
			</port>
			<port name="p3">
				<data key="d16">
					<y:GraphMLReference ResourceKey="9"/>
				</data>
				<data key="d18">
					<y:ViewState>
						<y:Port x:Key="c|view"/>
					</y:ViewState>
				</data>
			</port>
			<port name="p4">
				<data key="d16">
					<y:GraphMLReference ResourceKey="13"/>
				</data>
				<data key="d18">
					<y:ViewState>
						<y:Port x:Key="c|view"/>
					</y:ViewState>
				</data>
			</port>
			<port name="p5">
				<data key="d16">
					<y:GraphMLReference ResourceKey="14"/>
				</data>
				<data key="d18">
					<y:ViewState>
						<y:Port x:Key="c|view"/>
					</y:ViewState>
				</data>
			</port>
			<port name="p6">
				<data key="d16">
					<y:GraphMLReference ResourceKey="15"/>
				</data>
				<data key="d18">
					<y:ViewState>
						<y:Port x:Key="c|view"/>
					</y:ViewState>
				</data>
			</port>
			<port name="p7">
				<data key="d16">
					<y:GraphMLReference ResourceKey="16"/>
				</data>
				<data key="d18">
					<y:ViewState>
						<y:Port x:Key="c|view"/>
					</y:ViewState>
				</data>
			</port>
			<port name="p8">
				<data key="d16">
					<y:GraphMLReference ResourceKey="17"/>
				</data>
				<data key="d18">
					<y:ViewState>
						<y:Port x:Key="c|view"/>
					</y:ViewState>
				</data>
			</port>
			<port name="p9">
				<data key="d16">
					<y:GraphMLReference ResourceKey="18"/>
				</data>
				<data key="d18">
					<y:ViewState>
						<y:Port x:Key="c|view"/>
					</y:ViewState>
				</data>
			</port>
			<port name="p10">
				<data key="d16">
					<y:GraphMLReference ResourceKey="19"/>
				</data>
				<data key="d18">
					<y:ViewState>
						<y:Port x:Key="c|view"/>
					</y:ViewState>
				</data>
			</port>
			<port name="p11">
				<data key="d16">
					<y:GraphMLReference ResourceKey="20"/>
				</data>
				<data key="d18">
					<y:ViewState>
						<y:Port x:Key="c|view"/>
					</y:ViewState>
				</data>
			</port>
			<port name="p12">
				<data key="d16">
					<y:GraphMLReference ResourceKey="25"/>
				</data>
				<data key="d18">
					<y:ViewState>
						<y:Port x:Key="c|view"/>
					</y:ViewState>
				</data>
			</port>
			<port name="p13">
				<data key="d16">
					<y:GraphMLReference ResourceKey="26"/>
				</data>
				<data key="d18">
					<y:ViewState>
						<y:Port x:Key="c|view"/>
					</y:ViewState>
				</data>
			</port>
			<port name="p14">
				<data key="d16">
					<y:GraphMLReference ResourceKey="35"/>
				</data>
				<data key="d18">
					<y:ViewState>
						<y:Port x:Key="c|view"/>
					</y:ViewState>
				</data>
			</port>
			<port name="p15">
				<data key="d16">
					<y:GraphMLReference ResourceKey="36"/>
				</data>
				<data key="d18">
					<y:ViewState>
						<y:Port x:Key="c|view"/>
					</y:ViewState>
				</data>
			</port>
			<port name="p16">
				<data key="d16">
					<y:GraphMLReference ResourceKey="37"/>
				</data>
				<data key="d18">
					<y:ViewState>
						<y:Port x:Key="c|view"/>
					</y:ViewState>
				</data>
			</port>
			<port name="p17">
				<data key="d16">
					<y:GraphMLReference ResourceKey="44"/>
				</data>
				<data key="d18">
					<y:ViewState>
						<y:Port x:Key="c|view"/>
					</y:ViewState>
				</data>
			</port>
			<port name="p18">
				<data key="d16">
					<y:GraphMLReference ResourceKey="45"/>
				</data>
				<data key="d18">
					<y:ViewState>
						<y:Port x:Key="c|view"/>
					</y:ViewState>
				</data>
			</port>
			<port name="p19">
				<data key="d16">
					<y:GraphMLReference ResourceKey="46"/>
				</data>
				<data key="d18">
					<y:ViewState>
						<y:Port x:Key="c|view"/>
					</y:ViewState>
				</data>
			</port>
			<port name="p20">
				<data key="d16">
					<y:GraphMLReference ResourceKey="47"/>
				</data>
				<data key="d18">
					<y:ViewState>
						<y:Port x:Key="c|view"/>
					</y:ViewState>
				</data>
			</port>
			<port name="p21">
				<data key="d16">
					<y:GraphMLReference ResourceKey="48"/>
				</data>
				<data key="d18">
					<y:ViewState>
						<y:Port x:Key="c|view"/>
					</y:ViewState>
				</data>
			</port>
			<port name="p22">
				<data key="d16">
					<y:GraphMLReference ResourceKey="49"/>
				</data>
				<data key="d18">
					<y:ViewState>
						<y:Port x:Key="c|view"/>
					</y:ViewState>
				</data>
			</port>
			<port name="p23">
				<data key="d16">
					<y:GraphMLReference ResourceKey="51"/>
				</data>
				<data key="d18">
					<y:ViewState>
						<y:Port x:Key="c|view"/>
					</y:ViewState>
				</data>
			</port>
			<port name="p24">
				<data key="d16">
					<y:GraphMLReference ResourceKey="52"/>
				</data>
				<data key="d18">
					<y:ViewState>
						<y:Port x:Key="c|view"/>
					</y:ViewState>
				</data>
			</port>
			<port name="p25">
				<data key="d16">
					<y:GraphMLReference ResourceKey="53"/>
				</data>
				<data key="d18">
					<y:ViewState>
						<y:Port x:Key="c|view"/>
					</y:ViewState>
				</data>
			</port>
			<port name="p26">
				<data key="d16">
					<y:GraphMLReference ResourceKey="54"/>
				</data>
				<data key="d18">
					<y:ViewState>
						<y:Port x:Key="c|view"/>
					</y:ViewState>
				</data>
			</port>
			<port name="p27">
				<data key="d16">
					<y:GraphMLReference ResourceKey="55"/>
				</data>
				<data key="d18">
					<y:ViewState>
						<y:Port x:Key="c|view"/>
					</y:ViewState>
				</data>
			</port>
			<port name="p28">
				<data key="d16">
					<y:GraphMLReference ResourceKey="56"/>
				</data>
				<data key="d18">
					<y:ViewState>
						<y:Port x:Key="c|view"/>
					</y:ViewState>
				</data>
			</port>
			<port name="p29">
				<data key="d16">
					<y:GraphMLReference ResourceKey="57"/>
				</data>
				<data key="d18">
					<y:ViewState>
						<y:Port x:Key="c|view"/>
					</y:ViewState>
				</data>
			</port>
			<port name="p30">
				<data key="d16">
					<y:GraphMLReference ResourceKey="58"/>
				</data>
				<data key="d18">
					<y:ViewState>
						<y:Port x:Key="c|view"/>
					</y:ViewState>
				</data>
			</port>
			<port name="p31">
				<data key="d18">
					<y:ViewState>
						<y:Port x:Key="c|view"/>
					</y:ViewState>
				</data>
			</port>
			<port name="p32">
				<data key="d18">
					<y:ViewState>
						<y:Port x:Key="c|view"/>
					</y:ViewState>
				</data>
			</port>
			<port name="p33">
				<data key="d16">
					<y:GraphMLReference ResourceKey="262"/>
				</data>
				<data key="d18">
					<y:ViewState>
						<y:Port x:Key="c|view"/>
					</y:ViewState>
				</data>
			</port>
			<port name="p34">
				<data key="d16">
					<y:GraphMLReference ResourceKey="263"/>
				</data>
				<data key="d18">
					<y:ViewState>
						<y:Port x:Key="c|view"/>
					</y:ViewState>
				</data>
			</port>
		</node>
		<node id="n35">
			<data key="d0">47</data>
			<data key="d4">
				<x:List>
					<y:Label LayoutParameter="{y:GraphMLReference 2}">
						<y:Label.Text><![CDATA[<h2>copydb()</h2><h2>if checkpoint = w1-3</h2>]]></y:Label.Text>
						<y:Label.Style>
							<yjs:MarkupLabelStyle verticalTextAlignment="CENTER" horizontalTextAlignment="CENTER" font="{y:GraphMLReference 59}" textFill="WHITE"/>
						</y:Label.Style>
					</y:Label>
				</x:List>
			</data>
			<data key="d5">
				<y:RectD X="-540" Y="1920" Width="240" Height="60"/>
			</data>
			<data key="d7">
				<yjs:ShapeNodeStyle stroke="{y:GraphMLReference 4}" fill="RED"/>
			</data>
			<data key="d8">
				<y:ViewState>
					<y:FolderNodeState x:Key="c|view" Layout="-57,-135,252,60">
						<y:FolderNodeState.Labels>
							<y:Label LayoutParameter="{y:GraphMLReference 2}">
								<y:Label.Text>Test</y:Label.Text>
								<y:Label.Style>
									<yjs:DefaultLabelStyle verticalTextAlignment="CENTER" horizontalTextAlignment="CENTER" font="{y:GraphMLReference 5}" textFill="WHITE"/>
								</y:Label.Style>
							</y:Label>
						</y:FolderNodeState.Labels>
					</y:FolderNodeState>
				</y:ViewState>
			</data>
			<port name="p0">
				<data key="d16">
					<y:GraphMLReference ResourceKey="6"/>
				</data>
				<data key="d18">
					<y:ViewState>
						<y:Port x:Key="c|view"/>
					</y:ViewState>
				</data>
			</port>
			<port name="p1">
				<data key="d16">
					<y:GraphMLReference ResourceKey="7"/>
				</data>
				<data key="d18">
					<y:ViewState>
						<y:Port x:Key="c|view"/>
					</y:ViewState>
				</data>
			</port>
			<port name="p2">
				<data key="d16">
					<y:GraphMLReference ResourceKey="8"/>
				</data>
				<data key="d18">
					<y:ViewState>
						<y:Port x:Key="c|view"/>
					</y:ViewState>
				</data>
			</port>
			<port name="p3">
				<data key="d16">
					<y:GraphMLReference ResourceKey="9"/>
				</data>
				<data key="d18">
					<y:ViewState>
						<y:Port x:Key="c|view"/>
					</y:ViewState>
				</data>
			</port>
			<port name="p4">
				<data key="d16">
					<y:GraphMLReference ResourceKey="13"/>
				</data>
				<data key="d18">
					<y:ViewState>
						<y:Port x:Key="c|view"/>
					</y:ViewState>
				</data>
			</port>
			<port name="p5">
				<data key="d16">
					<y:GraphMLReference ResourceKey="14"/>
				</data>
				<data key="d18">
					<y:ViewState>
						<y:Port x:Key="c|view"/>
					</y:ViewState>
				</data>
			</port>
			<port name="p6">
				<data key="d16">
					<y:GraphMLReference ResourceKey="15"/>
				</data>
				<data key="d18">
					<y:ViewState>
						<y:Port x:Key="c|view"/>
					</y:ViewState>
				</data>
			</port>
			<port name="p7">
				<data key="d16">
					<y:GraphMLReference ResourceKey="30"/>
				</data>
				<data key="d18">
					<y:ViewState>
						<y:Port x:Key="c|view"/>
					</y:ViewState>
				</data>
			</port>
			<port name="p8">
				<data key="d16">
					<y:GraphMLReference ResourceKey="31"/>
				</data>
				<data key="d18">
					<y:ViewState>
						<y:Port x:Key="c|view"/>
					</y:ViewState>
				</data>
			</port>
			<port name="p9">
				<data key="d16">
					<y:GraphMLReference ResourceKey="32"/>
				</data>
				<data key="d18">
					<y:ViewState>
						<y:Port x:Key="c|view"/>
					</y:ViewState>
				</data>
			</port>
			<port name="p10">
				<data key="d16">
					<y:GraphMLReference ResourceKey="33"/>
				</data>
				<data key="d18">
					<y:ViewState>
						<y:Port x:Key="c|view"/>
					</y:ViewState>
				</data>
			</port>
			<port name="p11">
				<data key="d16">
					<y:GraphMLReference ResourceKey="34"/>
				</data>
				<data key="d18">
					<y:ViewState>
						<y:Port x:Key="c|view"/>
					</y:ViewState>
				</data>
			</port>
			<port name="p12">
				<data key="d16">
					<y:GraphMLReference ResourceKey="60"/>
				</data>
				<data key="d18">
					<y:ViewState>
						<y:Port x:Key="c|view"/>
					</y:ViewState>
				</data>
			</port>
			<port name="p13">
				<data key="d16">
					<y:GraphMLReference ResourceKey="61"/>
				</data>
				<data key="d18">
					<y:ViewState>
						<y:Port x:Key="c|view"/>
					</y:ViewState>
				</data>
			</port>
			<port name="p14">
				<data key="d16">
					<y:GraphMLReference ResourceKey="62"/>
				</data>
				<data key="d18">
					<y:ViewState>
						<y:Port x:Key="c|view"/>
					</y:ViewState>
				</data>
			</port>
			<port name="p15">
				<data key="d18">
					<y:ViewState>
						<y:Port x:Key="c|view"/>
					</y:ViewState>
				</data>
			</port>
			<port name="p16">
				<data key="d16">
					<y:GraphMLReference ResourceKey="67"/>
				</data>
				<data key="d18">
					<y:ViewState>
						<y:Port x:Key="c|view"/>
					</y:ViewState>
				</data>
			</port>
			<port name="p17">
				<data key="d18">
					<y:ViewState>
						<y:Port x:Key="c|view"/>
					</y:ViewState>
				</data>
			</port>
			<port name="p18">
				<data key="d16">
					<y:GraphMLReference ResourceKey="77"/>
				</data>
				<data key="d18">
					<y:ViewState>
						<y:Port x:Key="c|view"/>
					</y:ViewState>
				</data>
			</port>
			<port name="p19">
				<data key="d16">
					<y:GraphMLReference ResourceKey="78"/>
				</data>
				<data key="d18">
					<y:ViewState>
						<y:Port x:Key="c|view"/>
					</y:ViewState>
				</data>
			</port>
			<port name="p20">
				<data key="d16">
					<y:GraphMLReference ResourceKey="264"/>
				</data>
				<data key="d18">
					<y:ViewState>
						<y:Port x:Key="c|view"/>
					</y:ViewState>
				</data>
			</port>
			<port name="p21">
				<data key="d18">
					<y:ViewState>
						<y:Port x:Key="c|view"/>
					</y:ViewState>
				</data>
			</port>
			<port name="p22">
				<data key="d16">
					<y:GraphMLReference ResourceKey="265"/>
				</data>
				<data key="d18">
					<y:ViewState>
						<y:Port x:Key="c|view"/>
					</y:ViewState>
				</data>
			</port>
			<port name="p23">
				<data key="d16">
					<y:GraphMLReference ResourceKey="266"/>
				</data>
				<data key="d18">
					<y:ViewState>
						<y:Port x:Key="c|view"/>
					</y:ViewState>
				</data>
			</port>
			<port name="p24">
				<data key="d16">
					<y:GraphMLReference ResourceKey="267"/>
				</data>
				<data key="d18">
					<y:ViewState>
						<y:Port x:Key="c|view"/>
					</y:ViewState>
				</data>
			</port>
		</node>
		<node id="n36">
			<data key="d0">48</data>
			<data key="d4">
				<x:List>
					<y:Label LayoutParameter="{y:GraphMLReference 2}">
						<y:Label.Text><![CDATA[<h2>Select organisms of reforgs and one of outgroup from reflist.json</h2><h2>Write results in autoOrglist.json</h2>]]></y:Label.Text>
						<y:Label.Style>
							<yjs:MarkupLabelStyle verticalTextAlignment="CENTER" horizontalTextAlignment="CENTER" textFill="WHITE">
								<yjs:MarkupLabelStyle.font>
									<yjs:Font fontSize="12"/>
								</yjs:MarkupLabelStyle.font>
							</yjs:MarkupLabelStyle>
						</y:Label.Style>
					</y:Label>
				</x:List>
			</data>
			<data key="d5">
				<y:RectD X="-540" Y="1620" Width="630" Height="120"/>
			</data>
			<data key="d7">
				<yjs:ShapeNodeStyle stroke="{y:GraphMLReference 4}" fill="DARK_GREEN"/>
			</data>
			<data key="d8">
				<y:ViewState>
					<y:FolderNodeState x:Key="c|view" Layout="-57,-135,252,60">
						<y:FolderNodeState.Labels>
							<y:Label LayoutParameter="{y:GraphMLReference 2}">
								<y:Label.Text>Test</y:Label.Text>
								<y:Label.Style>
									<yjs:DefaultLabelStyle verticalTextAlignment="CENTER" horizontalTextAlignment="CENTER" font="{y:GraphMLReference 5}" textFill="WHITE"/>
								</y:Label.Style>
							</y:Label>
						</y:FolderNodeState.Labels>
					</y:FolderNodeState>
				</y:ViewState>
			</data>
			<port name="p0">
				<data key="d16">
					<y:GraphMLReference ResourceKey="6"/>
				</data>
				<data key="d18">
					<y:ViewState>
						<y:Port x:Key="c|view"/>
					</y:ViewState>
				</data>
			</port>
			<port name="p1">
				<data key="d16">
					<y:GraphMLReference ResourceKey="7"/>
				</data>
				<data key="d18">
					<y:ViewState>
						<y:Port x:Key="c|view"/>
					</y:ViewState>
				</data>
			</port>
			<port name="p2">
				<data key="d16">
					<y:GraphMLReference ResourceKey="8"/>
				</data>
				<data key="d18">
					<y:ViewState>
						<y:Port x:Key="c|view"/>
					</y:ViewState>
				</data>
			</port>
			<port name="p3">
				<data key="d16">
					<y:GraphMLReference ResourceKey="9"/>
				</data>
				<data key="d18">
					<y:ViewState>
						<y:Port x:Key="c|view"/>
					</y:ViewState>
				</data>
			</port>
			<port name="p4">
				<data key="d16">
					<y:GraphMLReference ResourceKey="13"/>
				</data>
				<data key="d18">
					<y:ViewState>
						<y:Port x:Key="c|view"/>
					</y:ViewState>
				</data>
			</port>
			<port name="p5">
				<data key="d16">
					<y:GraphMLReference ResourceKey="14"/>
				</data>
				<data key="d18">
					<y:ViewState>
						<y:Port x:Key="c|view"/>
					</y:ViewState>
				</data>
			</port>
			<port name="p6">
				<data key="d16">
					<y:GraphMLReference ResourceKey="15"/>
				</data>
				<data key="d18">
					<y:ViewState>
						<y:Port x:Key="c|view"/>
					</y:ViewState>
				</data>
			</port>
			<port name="p7">
				<data key="d16">
					<y:GraphMLReference ResourceKey="30"/>
				</data>
				<data key="d18">
					<y:ViewState>
						<y:Port x:Key="c|view"/>
					</y:ViewState>
				</data>
			</port>
			<port name="p8">
				<data key="d16">
					<y:GraphMLReference ResourceKey="31"/>
				</data>
				<data key="d18">
					<y:ViewState>
						<y:Port x:Key="c|view"/>
					</y:ViewState>
				</data>
			</port>
			<port name="p9">
				<data key="d16">
					<y:GraphMLReference ResourceKey="32"/>
				</data>
				<data key="d18">
					<y:ViewState>
						<y:Port x:Key="c|view"/>
					</y:ViewState>
				</data>
			</port>
			<port name="p10">
				<data key="d18">
					<y:ViewState>
						<y:Port x:Key="c|view"/>
					</y:ViewState>
				</data>
			</port>
			<port name="p11">
				<data key="d16">
					<y:GraphMLReference ResourceKey="63"/>
				</data>
				<data key="d18">
					<y:ViewState>
						<y:Port x:Key="c|view"/>
					</y:ViewState>
				</data>
			</port>
			<port name="p12">
				<data key="d18">
					<y:ViewState>
						<y:Port x:Key="c|view"/>
					</y:ViewState>
				</data>
			</port>
			<port name="p13">
				<data key="d16">
					<y:GraphMLReference ResourceKey="68"/>
				</data>
				<data key="d18">
					<y:ViewState>
						<y:Port x:Key="c|view"/>
					</y:ViewState>
				</data>
			</port>
			<port name="p14">
				<data key="d18">
					<y:ViewState>
						<y:Port x:Key="c|view"/>
					</y:ViewState>
				</data>
			</port>
			<port name="p15">
				<data key="d16">
					<y:GraphMLReference ResourceKey="69"/>
				</data>
				<data key="d18">
					<y:ViewState>
						<y:Port x:Key="c|view"/>
					</y:ViewState>
				</data>
			</port>
			<port name="p16">
				<data key="d16">
					<y:GraphMLReference ResourceKey="76"/>
				</data>
				<data key="d18">
					<y:ViewState>
						<y:Port x:Key="c|view"/>
					</y:ViewState>
				</data>
			</port>
		</node>
		<node id="n37">
			<data key="d0">49</data>
			<data key="d4">
				<x:List>
					<y:Label LayoutParameter="{y:GraphMLReference 2}" Style="{y:GraphMLReference 70}">
						<y:Label.Text><![CDATA[Archaea.db ; Bacteria.db]]></y:Label.Text>
					</y:Label>
				</x:List>
			</data>
			<data key="d5">
				<y:RectD X="330" Y="1920" Width="210.625" Height="60"/>
			</data>
			<data key="d7">
				<yjs:RectangleNodeStyle cornerStyle="CUT" corners="LEFT" stroke="{y:GraphMLReference 10}" fill="#FF4E8833"/>
			</data>
			<data key="d8">
				<y:ViewState>
					<y:FolderNodeState x:Key="c|view" Layout="330,1920,210.625,60">
						<y:FolderNodeState.Labels>
							<y:Label LayoutParameter="{y:GraphMLReference 2}" Style="{y:GraphMLReference 70}">
								<y:Label.Text><![CDATA[Archaea.db ; Bacteria.db]]></y:Label.Text>
							</y:Label>
						</y:FolderNodeState.Labels>
					</y:FolderNodeState>
				</y:ViewState>
			</data>
			<port name="p0">
				<data key="d18">
					<y:ViewState>
						<y:Port x:Key="c|view"/>
					</y:ViewState>
				</data>
			</port>
			<port name="p1">
				<data key="d16">
					<y:GraphMLReference ResourceKey="12"/>
				</data>
				<data key="d18">
					<y:ViewState>
						<y:Port x:Key="c|view"/>
					</y:ViewState>
				</data>
			</port>
			<port name="p2">
				<data key="d16">
					<y:GraphMLReference ResourceKey="22"/>
				</data>
				<data key="d18">
					<y:ViewState>
						<y:Port x:Key="c|view"/>
					</y:ViewState>
				</data>
			</port>
			<port name="p3">
				<data key="d16">
					<y:GraphMLReference ResourceKey="23"/>
				</data>
				<data key="d18">
					<y:ViewState>
						<y:Port x:Key="c|view"/>
					</y:ViewState>
				</data>
			</port>
			<port name="p4">
				<data key="d16">
					<y:GraphMLReference ResourceKey="24"/>
				</data>
				<data key="d18">
					<y:ViewState>
						<y:Port x:Key="c|view"/>
					</y:ViewState>
				</data>
			</port>
			<port name="p5">
				<data key="d16">
					<y:GraphMLReference ResourceKey="38"/>
				</data>
				<data key="d18">
					<y:ViewState>
						<y:Port x:Key="c|view"/>
					</y:ViewState>
				</data>
			</port>
			<port name="p6">
				<data key="d16">
					<y:GraphMLReference ResourceKey="39"/>
				</data>
				<data key="d18">
					<y:ViewState>
						<y:Port x:Key="c|view"/>
					</y:ViewState>
				</data>
			</port>
			<port name="p7">
				<data key="d16">
					<y:GraphMLReference ResourceKey="41"/>
				</data>
				<data key="d18">
					<y:ViewState>
						<y:Port x:Key="c|view"/>
					</y:ViewState>
				</data>
			</port>
			<port name="p8">
				<data key="d16">
					<y:GraphMLReference ResourceKey="42"/>
				</data>
				<data key="d18">
					<y:ViewState>
						<y:Port x:Key="c|view"/>
					</y:ViewState>
				</data>
			</port>
			<port name="p9">
				<data key="d16">
					<y:GraphMLReference ResourceKey="43"/>
				</data>
				<data key="d18">
					<y:ViewState>
						<y:Port x:Key="c|view"/>
					</y:ViewState>
				</data>
			</port>
			<port name="p10">
				<data key="d16">
					<y:GraphMLReference ResourceKey="64"/>
				</data>
				<data key="d18">
					<y:ViewState>
						<y:Port x:Key="c|view"/>
					</y:ViewState>
				</data>
			</port>
			<port name="p11">
				<data key="d16">
					<y:GraphMLReference ResourceKey="65"/>
				</data>
				<data key="d18">
					<y:ViewState>
						<y:Port x:Key="c|view"/>
					</y:ViewState>
				</data>
			</port>
			<port name="p12">
				<data key="d16">
					<y:GraphMLReference ResourceKey="66"/>
				</data>
				<data key="d18">
					<y:ViewState>
						<y:Port x:Key="c|view"/>
					</y:ViewState>
				</data>
			</port>
			<port name="p13">
				<data key="d16">
					<y:GraphMLReference ResourceKey="71"/>
				</data>
				<data key="d18">
					<y:ViewState>
						<y:Port x:Key="c|view"/>
					</y:ViewState>
				</data>
			</port>
			<port name="p14">
				<data key="d16">
					<y:GraphMLReference ResourceKey="72"/>
				</data>
				<data key="d18">
					<y:ViewState>
						<y:Port x:Key="c|view"/>
					</y:ViewState>
				</data>
			</port>
			<port name="p15">
				<data key="d16">
					<y:GraphMLReference ResourceKey="73"/>
				</data>
				<data key="d18">
					<y:ViewState>
						<y:Port x:Key="c|view"/>
					</y:ViewState>
				</data>
			</port>
			<port name="p16">
				<data key="d16">
					<y:GraphMLReference ResourceKey="74"/>
				</data>
				<data key="d18">
					<y:ViewState>
						<y:Port x:Key="c|view"/>
					</y:ViewState>
				</data>
			</port>
			<port name="p17">
				<data key="d16">
					<y:GraphMLReference ResourceKey="75"/>
				</data>
				<data key="d18">
					<y:ViewState>
						<y:Port x:Key="c|view"/>
					</y:ViewState>
				</data>
			</port>
			<port name="p18">
				<data key="d16">
					<y:GraphMLReference ResourceKey="269"/>
				</data>
				<data key="d18">
					<y:ViewState>
						<y:Port x:Key="c|view"/>
					</y:ViewState>
				</data>
			</port>
		</node>
		<node id="n38">
			<data key="d0">50</data>
			<data key="d4">
				<x:List>
					<y:Label LayoutParameter="{y:GraphMLReference 2}">
						<y:Label.Text><![CDATA[<h2>With selected species, get sequence and info of hmmhits from (domain).db.</h2><h2>Copy to table Seqs in refquery.db in resultdir</h2>]]></y:Label.Text>
						<y:Label.Style>
							<yjs:MarkupLabelStyle verticalTextAlignment="CENTER" horizontalTextAlignment="CENTER" font="{y:GraphMLReference 287}" textFill="WHITE"/>
						</y:Label.Style>
					</y:Label>
				</x:List>
			</data>
			<data key="d5">
				<y:RectD X="-360" Y="2040" Width="810" Height="120"/>
			</data>
			<data key="d7">
				<yjs:ShapeNodeStyle stroke="{y:GraphMLReference 4}" fill="DARK_GREEN"/>
			</data>
			<data key="d8">
				<y:ViewState>
					<y:FolderNodeState x:Key="c|view" Layout="-42,-120,252,60">
						<y:FolderNodeState.Labels>
							<y:Label LayoutParameter="{y:GraphMLReference 2}">
								<y:Label.Text>Test</y:Label.Text>
								<y:Label.Style>
									<yjs:DefaultLabelStyle verticalTextAlignment="CENTER" horizontalTextAlignment="CENTER" font="{y:GraphMLReference 5}" textFill="WHITE"/>
								</y:Label.Style>
							</y:Label>
						</y:FolderNodeState.Labels>
					</y:FolderNodeState>
				</y:ViewState>
			</data>
			<port name="p0">
				<data key="d16">
					<y:GraphMLReference ResourceKey="6"/>
				</data>
				<data key="d18">
					<y:ViewState>
						<y:Port x:Key="c|view"/>
					</y:ViewState>
				</data>
			</port>
			<port name="p1">
				<data key="d16">
					<y:GraphMLReference ResourceKey="7"/>
				</data>
				<data key="d18">
					<y:ViewState>
						<y:Port x:Key="c|view"/>
					</y:ViewState>
				</data>
			</port>
			<port name="p2">
				<data key="d16">
					<y:GraphMLReference ResourceKey="8"/>
				</data>
				<data key="d18">
					<y:ViewState>
						<y:Port x:Key="c|view"/>
					</y:ViewState>
				</data>
			</port>
			<port name="p3">
				<data key="d16">
					<y:GraphMLReference ResourceKey="9"/>
				</data>
				<data key="d18">
					<y:ViewState>
						<y:Port x:Key="c|view"/>
					</y:ViewState>
				</data>
			</port>
			<port name="p4">
				<data key="d16">
					<y:GraphMLReference ResourceKey="13"/>
				</data>
				<data key="d18">
					<y:ViewState>
						<y:Port x:Key="c|view"/>
					</y:ViewState>
				</data>
			</port>
			<port name="p5">
				<data key="d16">
					<y:GraphMLReference ResourceKey="14"/>
				</data>
				<data key="d18">
					<y:ViewState>
						<y:Port x:Key="c|view"/>
					</y:ViewState>
				</data>
			</port>
			<port name="p6">
				<data key="d16">
					<y:GraphMLReference ResourceKey="15"/>
				</data>
				<data key="d18">
					<y:ViewState>
						<y:Port x:Key="c|view"/>
					</y:ViewState>
				</data>
			</port>
			<port name="p7">
				<data key="d16">
					<y:GraphMLReference ResourceKey="30"/>
				</data>
				<data key="d18">
					<y:ViewState>
						<y:Port x:Key="c|view"/>
					</y:ViewState>
				</data>
			</port>
			<port name="p8">
				<data key="d16">
					<y:GraphMLReference ResourceKey="31"/>
				</data>
				<data key="d18">
					<y:ViewState>
						<y:Port x:Key="c|view"/>
					</y:ViewState>
				</data>
			</port>
			<port name="p9">
				<data key="d16">
					<y:GraphMLReference ResourceKey="32"/>
				</data>
				<data key="d18">
					<y:ViewState>
						<y:Port x:Key="c|view"/>
					</y:ViewState>
				</data>
			</port>
			<port name="p10">
				<data key="d18">
					<y:ViewState>
						<y:Port x:Key="c|view"/>
					</y:ViewState>
				</data>
			</port>
			<port name="p11">
				<data key="d16">
					<y:GraphMLReference ResourceKey="63"/>
				</data>
				<data key="d18">
					<y:ViewState>
						<y:Port x:Key="c|view"/>
					</y:ViewState>
				</data>
			</port>
			<port name="p12">
				<data key="d18">
					<y:ViewState>
						<y:Port x:Key="c|view"/>
					</y:ViewState>
				</data>
			</port>
			<port name="p13">
				<data key="d16">
					<y:GraphMLReference ResourceKey="68"/>
				</data>
				<data key="d18">
					<y:ViewState>
						<y:Port x:Key="c|view"/>
					</y:ViewState>
				</data>
			</port>
			<port name="p14">
				<data key="d18">
					<y:ViewState>
						<y:Port x:Key="c|view"/>
					</y:ViewState>
				</data>
			</port>
			<port name="p15">
				<data key="d16">
					<y:GraphMLReference ResourceKey="69"/>
				</data>
				<data key="d18">
					<y:ViewState>
						<y:Port x:Key="c|view"/>
					</y:ViewState>
				</data>
			</port>
			<port name="p16">
				<data key="d16">
					<y:GraphMLReference ResourceKey="76"/>
				</data>
				<data key="d18">
					<y:ViewState>
						<y:Port x:Key="c|view"/>
					</y:ViewState>
				</data>
			</port>
			<port name="p17">
				<data key="d16">
					<y:GraphMLReference ResourceKey="98"/>
				</data>
				<data key="d18">
					<y:ViewState>
						<y:Port x:Key="c|view"/>
					</y:ViewState>
				</data>
			</port>
		</node>
		<node id="n39">
			<data key="d0">71</data>
			<data key="d4">
				<x:List>
					<y:Label LayoutParameter="{y:GraphMLReference 2}">
						<y:Label.Text><![CDATA[<h2>getmat()</h2><h2>if checkpoint = w1-6</h2>]]></y:Label.Text>
						<y:Label.Style>
							<yjs:MarkupLabelStyle verticalTextAlignment="CENTER" horizontalTextAlignment="CENTER" font="{y:GraphMLReference 79}" textFill="WHITE"/>
						</y:Label.Style>
					</y:Label>
				</x:List>
			</data>
			<data key="d5">
				<y:RectD X="-540" Y="3180" Width="240" Height="60"/>
			</data>
			<data key="d7">
				<yjs:ShapeNodeStyle stroke="{y:GraphMLReference 4}" fill="RED"/>
			</data>
			<data key="d8">
				<y:ViewState>
					<y:FolderNodeState x:Key="c|view" Layout="3,-75,252,60">
						<y:FolderNodeState.Labels>
							<y:Label LayoutParameter="{y:GraphMLReference 2}">
								<y:Label.Text>Test</y:Label.Text>
								<y:Label.Style>
									<yjs:DefaultLabelStyle verticalTextAlignment="CENTER" horizontalTextAlignment="CENTER" font="{y:GraphMLReference 5}" textFill="WHITE"/>
								</y:Label.Style>
							</y:Label>
						</y:FolderNodeState.Labels>
					</y:FolderNodeState>
				</y:ViewState>
			</data>
			<port name="p0">
				<data key="d16">
					<y:GraphMLReference ResourceKey="6"/>
				</data>
				<data key="d18">
					<y:ViewState>
						<y:Port x:Key="c|view"/>
					</y:ViewState>
				</data>
			</port>
			<port name="p1">
				<data key="d16">
					<y:GraphMLReference ResourceKey="7"/>
				</data>
				<data key="d18">
					<y:ViewState>
						<y:Port x:Key="c|view"/>
					</y:ViewState>
				</data>
			</port>
			<port name="p2">
				<data key="d16">
					<y:GraphMLReference ResourceKey="8"/>
				</data>
				<data key="d18">
					<y:ViewState>
						<y:Port x:Key="c|view"/>
					</y:ViewState>
				</data>
			</port>
			<port name="p3">
				<data key="d16">
					<y:GraphMLReference ResourceKey="9"/>
				</data>
				<data key="d18">
					<y:ViewState>
						<y:Port x:Key="c|view"/>
					</y:ViewState>
				</data>
			</port>
			<port name="p4">
				<data key="d16">
					<y:GraphMLReference ResourceKey="13"/>
				</data>
				<data key="d18">
					<y:ViewState>
						<y:Port x:Key="c|view"/>
					</y:ViewState>
				</data>
			</port>
			<port name="p5">
				<data key="d16">
					<y:GraphMLReference ResourceKey="14"/>
				</data>
				<data key="d18">
					<y:ViewState>
						<y:Port x:Key="c|view"/>
					</y:ViewState>
				</data>
			</port>
			<port name="p6">
				<data key="d16">
					<y:GraphMLReference ResourceKey="15"/>
				</data>
				<data key="d18">
					<y:ViewState>
						<y:Port x:Key="c|view"/>
					</y:ViewState>
				</data>
			</port>
			<port name="p7">
				<data key="d16">
					<y:GraphMLReference ResourceKey="30"/>
				</data>
				<data key="d18">
					<y:ViewState>
						<y:Port x:Key="c|view"/>
					</y:ViewState>
				</data>
			</port>
			<port name="p8">
				<data key="d16">
					<y:GraphMLReference ResourceKey="31"/>
				</data>
				<data key="d18">
					<y:ViewState>
						<y:Port x:Key="c|view"/>
					</y:ViewState>
				</data>
			</port>
			<port name="p9">
				<data key="d16">
					<y:GraphMLReference ResourceKey="32"/>
				</data>
				<data key="d18">
					<y:ViewState>
						<y:Port x:Key="c|view"/>
					</y:ViewState>
				</data>
			</port>
			<port name="p10">
				<data key="d16">
					<y:GraphMLReference ResourceKey="33"/>
				</data>
				<data key="d18">
					<y:ViewState>
						<y:Port x:Key="c|view"/>
					</y:ViewState>
				</data>
			</port>
			<port name="p11">
				<data key="d16">
					<y:GraphMLReference ResourceKey="34"/>
				</data>
				<data key="d18">
					<y:ViewState>
						<y:Port x:Key="c|view"/>
					</y:ViewState>
				</data>
			</port>
			<port name="p12">
				<data key="d16">
					<y:GraphMLReference ResourceKey="60"/>
				</data>
				<data key="d18">
					<y:ViewState>
						<y:Port x:Key="c|view"/>
					</y:ViewState>
				</data>
			</port>
			<port name="p13">
				<data key="d16">
					<y:GraphMLReference ResourceKey="61"/>
				</data>
				<data key="d18">
					<y:ViewState>
						<y:Port x:Key="c|view"/>
					</y:ViewState>
				</data>
			</port>
			<port name="p14">
				<data key="d16">
					<y:GraphMLReference ResourceKey="62"/>
				</data>
				<data key="d18">
					<y:ViewState>
						<y:Port x:Key="c|view"/>
					</y:ViewState>
				</data>
			</port>
			<port name="p15">
				<data key="d18">
					<y:ViewState>
						<y:Port x:Key="c|view"/>
					</y:ViewState>
				</data>
			</port>
			<port name="p16">
				<data key="d16">
					<y:GraphMLReference ResourceKey="67"/>
				</data>
				<data key="d18">
					<y:ViewState>
						<y:Port x:Key="c|view"/>
					</y:ViewState>
				</data>
			</port>
			<port name="p17">
				<data key="d18">
					<y:ViewState>
						<y:Port x:Key="c|view"/>
					</y:ViewState>
				</data>
			</port>
			<port name="p18">
				<data key="d16">
					<y:GraphMLReference ResourceKey="77"/>
				</data>
				<data key="d18">
					<y:ViewState>
						<y:Port x:Key="c|view"/>
					</y:ViewState>
				</data>
			</port>
			<port name="p19">
				<data key="d16">
					<y:GraphMLReference ResourceKey="78"/>
				</data>
				<data key="d18">
					<y:ViewState>
						<y:Port x:Key="c|view"/>
					</y:ViewState>
				</data>
			</port>
			<port name="p20">
				<data key="d18">
					<y:ViewState>
						<y:Port x:Key="c|view"/>
					</y:ViewState>
				</data>
			</port>
			<port name="p21">
				<data key="d16">
					<y:GraphMLReference ResourceKey="80"/>
				</data>
				<data key="d18">
					<y:ViewState>
						<y:Port x:Key="c|view"/>
					</y:ViewState>
				</data>
			</port>
			<port name="p22">
				<data key="d16">
					<y:GraphMLReference ResourceKey="81"/>
				</data>
				<data key="d18">
					<y:ViewState>
						<y:Port x:Key="c|view"/>
					</y:ViewState>
				</data>
			</port>
			<port name="p23">
				<data key="d16">
					<y:GraphMLReference ResourceKey="82"/>
				</data>
				<data key="d18">
					<y:ViewState>
						<y:Port x:Key="c|view"/>
					</y:ViewState>
				</data>
			</port>
			<port name="p24">
				<data key="d16">
					<y:GraphMLReference ResourceKey="83"/>
				</data>
				<data key="d18">
					<y:ViewState>
						<y:Port x:Key="c|view"/>
					</y:ViewState>
				</data>
			</port>
			<port name="p25">
				<data key="d16">
					<y:GraphMLReference ResourceKey="84"/>
				</data>
				<data key="d18">
					<y:ViewState>
						<y:Port x:Key="c|view"/>
					</y:ViewState>
				</data>
			</port>
			<port name="p26">
				<data key="d16">
					<y:GraphMLReference ResourceKey="85"/>
				</data>
				<data key="d18">
					<y:ViewState>
						<y:Port x:Key="c|view"/>
					</y:ViewState>
				</data>
			</port>
			<port name="p27">
				<data key="d18">
					<y:ViewState>
						<y:Port x:Key="c|view"/>
					</y:ViewState>
				</data>
			</port>
			<port name="p28">
				<data key="d16">
					<y:GraphMLReference ResourceKey="86"/>
				</data>
				<data key="d18">
					<y:ViewState>
						<y:Port x:Key="c|view"/>
					</y:ViewState>
				</data>
			</port>
			<port name="p29">
				<data key="d16">
					<y:GraphMLReference ResourceKey="87"/>
				</data>
				<data key="d18">
					<y:ViewState>
						<y:Port x:Key="c|view"/>
					</y:ViewState>
				</data>
			</port>
			<port name="p30">
				<data key="d16">
					<y:GraphMLReference ResourceKey="88"/>
				</data>
				<data key="d18">
					<y:ViewState>
						<y:Port x:Key="c|view"/>
					</y:ViewState>
				</data>
			</port>
			<port name="p31">
				<data key="d16">
					<y:GraphMLReference ResourceKey="99"/>
				</data>
				<data key="d18">
					<y:ViewState>
						<y:Port x:Key="c|view"/>
					</y:ViewState>
				</data>
			</port>
			<port name="p32">
				<data key="d16">
					<y:GraphMLReference ResourceKey="112"/>
				</data>
				<data key="d18">
					<y:ViewState>
						<y:Port x:Key="c|view"/>
					</y:ViewState>
				</data>
			</port>
			<port name="p33">
				<data key="d16">
					<y:GraphMLReference ResourceKey="113"/>
				</data>
				<data key="d18">
					<y:ViewState>
						<y:Port x:Key="c|view"/>
					</y:ViewState>
				</data>
			</port>
			<port name="p34">
				<data key="d16">
					<y:GraphMLReference ResourceKey="167"/>
				</data>
				<data key="d18">
					<y:ViewState>
						<y:Port x:Key="c|view"/>
					</y:ViewState>
				</data>
			</port>
			<port name="p35">
				<data key="d16">
					<y:FreeNodePortLocationModelParameter Ratio="0.004132231404958664,0.5"/>
				</data>
				<data key="d18">
					<y:ViewState>
						<y:Port x:Key="c|view"/>
					</y:ViewState>
				</data>
			</port>
			<port name="p36">
				<data key="d16">
					<y:FreeNodePortLocationModelParameter Ratio="0.004132231404958664,0.5"/>
				</data>
				<data key="d18">
					<y:ViewState>
						<y:Port x:Key="c|view"/>
					</y:ViewState>
				</data>
			</port>
		</node>
		<node id="n40">
			<data key="d0">72</data>
			<data key="d4">
				<x:List>
					<y:Label LayoutParameter="{y:GraphMLReference 2}">
						<y:Label.Text>getgenematrix</y:Label.Text>
						<y:Label.Style>
							<yjs:DefaultLabelStyle verticalTextAlignment="CENTER" horizontalTextAlignment="CENTER" textWrappingShape="ROUND_RECTANGLE" font="{y:GraphMLReference 21}" textFill="WHITE"/>
						</y:Label.Style>
					</y:Label>
				</x:List>
			</data>
			<data key="d5">
				<y:RectD X="-240" Y="3180" Width="210" Height="60"/>
			</data>
			<data key="d7">
				<yjs:RectangleNodeStyle cornerStyle="CUT" corners="LEFT" stroke="{y:GraphMLReference 10}" fill="{y:GraphMLReference 11}"/>
			</data>
			<port name="p0"/>
			<port name="p1">
				<data key="d16">
					<y:GraphMLReference ResourceKey="12"/>
				</data>
			</port>
			<port name="p2">
				<data key="d16">
					<y:GraphMLReference ResourceKey="22"/>
				</data>
			</port>
			<port name="p3">
				<data key="d16">
					<y:GraphMLReference ResourceKey="23"/>
				</data>
			</port>
			<port name="p4">
				<data key="d16">
					<y:GraphMLReference ResourceKey="24"/>
				</data>
			</port>
			<port name="p5">
				<data key="d16">
					<y:GraphMLReference ResourceKey="38"/>
				</data>
			</port>
			<port name="p6">
				<data key="d16">
					<y:GraphMLReference ResourceKey="39"/>
				</data>
			</port>
			<port name="p7">
				<data key="d16">
					<y:GraphMLReference ResourceKey="41"/>
				</data>
			</port>
			<port name="p8">
				<data key="d16">
					<y:GraphMLReference ResourceKey="42"/>
				</data>
			</port>
			<port name="p9">
				<data key="d16">
					<y:GraphMLReference ResourceKey="43"/>
				</data>
			</port>
			<port name="p10">
				<data key="d16">
					<y:GraphMLReference ResourceKey="64"/>
				</data>
			</port>
			<port name="p11">
				<data key="d16">
					<y:GraphMLReference ResourceKey="65"/>
				</data>
			</port>
			<port name="p12">
				<data key="d16">
					<y:GraphMLReference ResourceKey="66"/>
				</data>
			</port>
			<port name="p13">
				<data key="d16">
					<y:GraphMLReference ResourceKey="71"/>
				</data>
			</port>
			<port name="p14">
				<data key="d16">
					<y:GraphMLReference ResourceKey="72"/>
				</data>
			</port>
			<port name="p15">
				<data key="d16">
					<y:GraphMLReference ResourceKey="73"/>
				</data>
			</port>
			<port name="p16">
				<data key="d16">
					<y:GraphMLReference ResourceKey="74"/>
				</data>
			</port>
			<port name="p17">
				<data key="d16">
					<y:GraphMLReference ResourceKey="75"/>
				</data>
			</port>
			<port name="p18">
				<data key="d16">
					<y:GraphMLReference ResourceKey="93"/>
				</data>
			</port>
			<port name="p19">
				<data key="d16">
					<y:GraphMLReference ResourceKey="94"/>
				</data>
			</port>
			<port name="p20">
				<data key="d16">
					<y:GraphMLReference ResourceKey="95"/>
				</data>
			</port>
			<port name="p21">
				<data key="d16">
					<y:GraphMLReference ResourceKey="96"/>
				</data>
			</port>
			<port name="p22">
				<data key="d16">
					<y:GraphMLReference ResourceKey="97"/>
				</data>
			</port>
		</node>
		<node id="n41">
			<data key="d0">73</data>
			<data key="d4">
				<x:List>
					<y:Label LayoutParameter="{y:GraphMLReference 2}">
						<y:Label.Text>&lt;h2&gt;getmat()&lt;/h2&gt;</y:Label.Text>
						<y:Label.Style>
							<yjs:MarkupLabelStyle verticalTextAlignment="CENTER" horizontalTextAlignment="CENTER" font="{y:GraphMLReference 79}" textFill="WHITE"/>
						</y:Label.Style>
					</y:Label>
				</x:List>
			</data>
			<data key="d5">
				<y:RectD X="30" Y="3180" Width="240" Height="60"/>
			</data>
			<data key="d7">
				<yjs:ShapeNodeStyle stroke="{y:GraphMLReference 4}" fill="{y:GraphMLReference 243}"/>
			</data>
			<data key="d8">
				<y:ViewState>
					<y:FolderNodeState x:Key="c|view" Layout="18,-60,252,60">
						<y:FolderNodeState.Labels>
							<y:Label LayoutParameter="{y:GraphMLReference 2}">
								<y:Label.Text>Test</y:Label.Text>
								<y:Label.Style>
									<yjs:DefaultLabelStyle verticalTextAlignment="CENTER" horizontalTextAlignment="CENTER" font="{y:GraphMLReference 5}" textFill="WHITE"/>
								</y:Label.Style>
							</y:Label>
						</y:FolderNodeState.Labels>
					</y:FolderNodeState>
				</y:ViewState>
			</data>
			<port name="p0">
				<data key="d16">
					<y:GraphMLReference ResourceKey="6"/>
				</data>
				<data key="d18">
					<y:ViewState>
						<y:Port x:Key="c|view"/>
					</y:ViewState>
				</data>
			</port>
			<port name="p1">
				<data key="d16">
					<y:GraphMLReference ResourceKey="7"/>
				</data>
				<data key="d18">
					<y:ViewState>
						<y:Port x:Key="c|view"/>
					</y:ViewState>
				</data>
			</port>
			<port name="p2">
				<data key="d16">
					<y:GraphMLReference ResourceKey="8"/>
				</data>
				<data key="d18">
					<y:ViewState>
						<y:Port x:Key="c|view"/>
					</y:ViewState>
				</data>
			</port>
			<port name="p3">
				<data key="d16">
					<y:GraphMLReference ResourceKey="9"/>
				</data>
				<data key="d18">
					<y:ViewState>
						<y:Port x:Key="c|view"/>
					</y:ViewState>
				</data>
			</port>
			<port name="p4">
				<data key="d16">
					<y:GraphMLReference ResourceKey="13"/>
				</data>
				<data key="d18">
					<y:ViewState>
						<y:Port x:Key="c|view"/>
					</y:ViewState>
				</data>
			</port>
			<port name="p5">
				<data key="d16">
					<y:GraphMLReference ResourceKey="14"/>
				</data>
				<data key="d18">
					<y:ViewState>
						<y:Port x:Key="c|view"/>
					</y:ViewState>
				</data>
			</port>
			<port name="p6">
				<data key="d16">
					<y:GraphMLReference ResourceKey="15"/>
				</data>
				<data key="d18">
					<y:ViewState>
						<y:Port x:Key="c|view"/>
					</y:ViewState>
				</data>
			</port>
			<port name="p7">
				<data key="d16">
					<y:GraphMLReference ResourceKey="30"/>
				</data>
				<data key="d18">
					<y:ViewState>
						<y:Port x:Key="c|view"/>
					</y:ViewState>
				</data>
			</port>
			<port name="p8">
				<data key="d16">
					<y:GraphMLReference ResourceKey="31"/>
				</data>
				<data key="d18">
					<y:ViewState>
						<y:Port x:Key="c|view"/>
					</y:ViewState>
				</data>
			</port>
			<port name="p9">
				<data key="d16">
					<y:GraphMLReference ResourceKey="32"/>
				</data>
				<data key="d18">
					<y:ViewState>
						<y:Port x:Key="c|view"/>
					</y:ViewState>
				</data>
			</port>
			<port name="p10">
				<data key="d16">
					<y:GraphMLReference ResourceKey="33"/>
				</data>
				<data key="d18">
					<y:ViewState>
						<y:Port x:Key="c|view"/>
					</y:ViewState>
				</data>
			</port>
			<port name="p11">
				<data key="d16">
					<y:GraphMLReference ResourceKey="34"/>
				</data>
				<data key="d18">
					<y:ViewState>
						<y:Port x:Key="c|view"/>
					</y:ViewState>
				</data>
			</port>
			<port name="p12">
				<data key="d16">
					<y:GraphMLReference ResourceKey="60"/>
				</data>
				<data key="d18">
					<y:ViewState>
						<y:Port x:Key="c|view"/>
					</y:ViewState>
				</data>
			</port>
			<port name="p13">
				<data key="d16">
					<y:GraphMLReference ResourceKey="61"/>
				</data>
				<data key="d18">
					<y:ViewState>
						<y:Port x:Key="c|view"/>
					</y:ViewState>
				</data>
			</port>
			<port name="p14">
				<data key="d16">
					<y:GraphMLReference ResourceKey="62"/>
				</data>
				<data key="d18">
					<y:ViewState>
						<y:Port x:Key="c|view"/>
					</y:ViewState>
				</data>
			</port>
			<port name="p15">
				<data key="d18">
					<y:ViewState>
						<y:Port x:Key="c|view"/>
					</y:ViewState>
				</data>
			</port>
			<port name="p16">
				<data key="d16">
					<y:GraphMLReference ResourceKey="67"/>
				</data>
				<data key="d18">
					<y:ViewState>
						<y:Port x:Key="c|view"/>
					</y:ViewState>
				</data>
			</port>
			<port name="p17">
				<data key="d18">
					<y:ViewState>
						<y:Port x:Key="c|view"/>
					</y:ViewState>
				</data>
			</port>
			<port name="p18">
				<data key="d16">
					<y:GraphMLReference ResourceKey="77"/>
				</data>
				<data key="d18">
					<y:ViewState>
						<y:Port x:Key="c|view"/>
					</y:ViewState>
				</data>
			</port>
			<port name="p19">
				<data key="d16">
					<y:GraphMLReference ResourceKey="78"/>
				</data>
				<data key="d18">
					<y:ViewState>
						<y:Port x:Key="c|view"/>
					</y:ViewState>
				</data>
			</port>
			<port name="p20">
				<data key="d18">
					<y:ViewState>
						<y:Port x:Key="c|view"/>
					</y:ViewState>
				</data>
			</port>
			<port name="p21">
				<data key="d16">
					<y:GraphMLReference ResourceKey="80"/>
				</data>
				<data key="d18">
					<y:ViewState>
						<y:Port x:Key="c|view"/>
					</y:ViewState>
				</data>
			</port>
			<port name="p22">
				<data key="d16">
					<y:GraphMLReference ResourceKey="81"/>
				</data>
				<data key="d18">
					<y:ViewState>
						<y:Port x:Key="c|view"/>
					</y:ViewState>
				</data>
			</port>
			<port name="p23">
				<data key="d16">
					<y:GraphMLReference ResourceKey="82"/>
				</data>
				<data key="d18">
					<y:ViewState>
						<y:Port x:Key="c|view"/>
					</y:ViewState>
				</data>
			</port>
			<port name="p24">
				<data key="d16">
					<y:GraphMLReference ResourceKey="83"/>
				</data>
				<data key="d18">
					<y:ViewState>
						<y:Port x:Key="c|view"/>
					</y:ViewState>
				</data>
			</port>
			<port name="p25">
				<data key="d16">
					<y:GraphMLReference ResourceKey="84"/>
				</data>
				<data key="d18">
					<y:ViewState>
						<y:Port x:Key="c|view"/>
					</y:ViewState>
				</data>
			</port>
			<port name="p26">
				<data key="d16">
					<y:GraphMLReference ResourceKey="85"/>
				</data>
				<data key="d18">
					<y:ViewState>
						<y:Port x:Key="c|view"/>
					</y:ViewState>
				</data>
			</port>
			<port name="p27">
				<data key="d18">
					<y:ViewState>
						<y:Port x:Key="c|view"/>
					</y:ViewState>
				</data>
			</port>
			<port name="p28">
				<data key="d16">
					<y:GraphMLReference ResourceKey="86"/>
				</data>
				<data key="d18">
					<y:ViewState>
						<y:Port x:Key="c|view"/>
					</y:ViewState>
				</data>
			</port>
			<port name="p29">
				<data key="d16">
					<y:GraphMLReference ResourceKey="87"/>
				</data>
				<data key="d18">
					<y:ViewState>
						<y:Port x:Key="c|view"/>
					</y:ViewState>
				</data>
			</port>
			<port name="p30">
				<data key="d16">
					<y:GraphMLReference ResourceKey="88"/>
				</data>
				<data key="d18">
					<y:ViewState>
						<y:Port x:Key="c|view"/>
					</y:ViewState>
				</data>
			</port>
			<port name="p31">
				<data key="d16">
					<y:GraphMLReference ResourceKey="89"/>
				</data>
				<data key="d18">
					<y:ViewState>
						<y:Port x:Key="c|view"/>
					</y:ViewState>
				</data>
			</port>
			<port name="p32">
				<data key="d16">
					<y:GraphMLReference ResourceKey="90"/>
				</data>
				<data key="d18">
					<y:ViewState>
						<y:Port x:Key="c|view"/>
					</y:ViewState>
				</data>
			</port>
			<port name="p33">
				<data key="d16">
					<y:GraphMLReference ResourceKey="91"/>
				</data>
				<data key="d18">
					<y:ViewState>
						<y:Port x:Key="c|view"/>
					</y:ViewState>
				</data>
			</port>
			<port name="p34">
				<data key="d16">
					<y:GraphMLReference ResourceKey="168"/>
				</data>
				<data key="d18">
					<y:ViewState>
						<y:Port x:Key="c|view"/>
					</y:ViewState>
				</data>
			</port>
			<port name="p35">
				<data key="d16">
					<y:GraphMLReference ResourceKey="169"/>
				</data>
				<data key="d18">
					<y:ViewState>
						<y:Port x:Key="c|view"/>
					</y:ViewState>
				</data>
			</port>
			<port name="p36">
				<data key="d16">
					<y:GraphMLReference ResourceKey="170"/>
				</data>
				<data key="d18">
					<y:ViewState>
						<y:Port x:Key="c|view"/>
					</y:ViewState>
				</data>
			</port>
		</node>
		<node id="n42">
			<data key="d0">74</data>
			<data key="d4">
				<x:List>
					<y:Label LayoutParameter="{y:GraphMLReference 2}">
						<y:Label.Text><![CDATA[<h2>prioritize()</h2><h2>if priorityfilename is given (always)</h2>]]></y:Label.Text>
						<y:Label.Style>
							<yjs:MarkupLabelStyle verticalTextAlignment="CENTER" horizontalTextAlignment="CENTER" font="{y:GraphMLReference 79}" textFill="WHITE"/>
						</y:Label.Style>
					</y:Label>
				</x:List>
			</data>
			<data key="d5">
				<y:RectD X="210.3125" Y="3300" Width="330" Height="60"/>
			</data>
			<data key="d7">
				<yjs:ShapeNodeStyle stroke="{y:GraphMLReference 4}" fill="#FF33887C"/>
			</data>
			<data key="d8">
				<y:ViewState>
					<y:FolderNodeState x:Key="c|view" Layout="33,-45,252,60">
						<y:FolderNodeState.Labels>
							<y:Label LayoutParameter="{y:GraphMLReference 2}">
								<y:Label.Text>Test</y:Label.Text>
								<y:Label.Style>
									<yjs:DefaultLabelStyle verticalTextAlignment="CENTER" horizontalTextAlignment="CENTER" font="{y:GraphMLReference 5}" textFill="WHITE"/>
								</y:Label.Style>
							</y:Label>
						</y:FolderNodeState.Labels>
					</y:FolderNodeState>
				</y:ViewState>
			</data>
			<port name="p0">
				<data key="d16">
					<y:GraphMLReference ResourceKey="6"/>
				</data>
				<data key="d18">
					<y:ViewState>
						<y:Port x:Key="c|view"/>
					</y:ViewState>
				</data>
			</port>
			<port name="p1">
				<data key="d16">
					<y:GraphMLReference ResourceKey="7"/>
				</data>
				<data key="d18">
					<y:ViewState>
						<y:Port x:Key="c|view"/>
					</y:ViewState>
				</data>
			</port>
			<port name="p2">
				<data key="d16">
					<y:GraphMLReference ResourceKey="8"/>
				</data>
				<data key="d18">
					<y:ViewState>
						<y:Port x:Key="c|view"/>
					</y:ViewState>
				</data>
			</port>
			<port name="p3">
				<data key="d16">
					<y:GraphMLReference ResourceKey="9"/>
				</data>
				<data key="d18">
					<y:ViewState>
						<y:Port x:Key="c|view"/>
					</y:ViewState>
				</data>
			</port>
			<port name="p4">
				<data key="d16">
					<y:GraphMLReference ResourceKey="13"/>
				</data>
				<data key="d18">
					<y:ViewState>
						<y:Port x:Key="c|view"/>
					</y:ViewState>
				</data>
			</port>
			<port name="p5">
				<data key="d16">
					<y:GraphMLReference ResourceKey="14"/>
				</data>
				<data key="d18">
					<y:ViewState>
						<y:Port x:Key="c|view"/>
					</y:ViewState>
				</data>
			</port>
			<port name="p6">
				<data key="d16">
					<y:GraphMLReference ResourceKey="15"/>
				</data>
				<data key="d18">
					<y:ViewState>
						<y:Port x:Key="c|view"/>
					</y:ViewState>
				</data>
			</port>
			<port name="p7">
				<data key="d16">
					<y:GraphMLReference ResourceKey="30"/>
				</data>
				<data key="d18">
					<y:ViewState>
						<y:Port x:Key="c|view"/>
					</y:ViewState>
				</data>
			</port>
			<port name="p8">
				<data key="d16">
					<y:GraphMLReference ResourceKey="31"/>
				</data>
				<data key="d18">
					<y:ViewState>
						<y:Port x:Key="c|view"/>
					</y:ViewState>
				</data>
			</port>
			<port name="p9">
				<data key="d16">
					<y:GraphMLReference ResourceKey="32"/>
				</data>
				<data key="d18">
					<y:ViewState>
						<y:Port x:Key="c|view"/>
					</y:ViewState>
				</data>
			</port>
			<port name="p10">
				<data key="d16">
					<y:GraphMLReference ResourceKey="33"/>
				</data>
				<data key="d18">
					<y:ViewState>
						<y:Port x:Key="c|view"/>
					</y:ViewState>
				</data>
			</port>
			<port name="p11">
				<data key="d16">
					<y:GraphMLReference ResourceKey="34"/>
				</data>
				<data key="d18">
					<y:ViewState>
						<y:Port x:Key="c|view"/>
					</y:ViewState>
				</data>
			</port>
			<port name="p12">
				<data key="d16">
					<y:GraphMLReference ResourceKey="60"/>
				</data>
				<data key="d18">
					<y:ViewState>
						<y:Port x:Key="c|view"/>
					</y:ViewState>
				</data>
			</port>
			<port name="p13">
				<data key="d16">
					<y:GraphMLReference ResourceKey="61"/>
				</data>
				<data key="d18">
					<y:ViewState>
						<y:Port x:Key="c|view"/>
					</y:ViewState>
				</data>
			</port>
			<port name="p14">
				<data key="d16">
					<y:GraphMLReference ResourceKey="62"/>
				</data>
				<data key="d18">
					<y:ViewState>
						<y:Port x:Key="c|view"/>
					</y:ViewState>
				</data>
			</port>
			<port name="p15">
				<data key="d18">
					<y:ViewState>
						<y:Port x:Key="c|view"/>
					</y:ViewState>
				</data>
			</port>
			<port name="p16">
				<data key="d16">
					<y:GraphMLReference ResourceKey="67"/>
				</data>
				<data key="d18">
					<y:ViewState>
						<y:Port x:Key="c|view"/>
					</y:ViewState>
				</data>
			</port>
			<port name="p17">
				<data key="d18">
					<y:ViewState>
						<y:Port x:Key="c|view"/>
					</y:ViewState>
				</data>
			</port>
			<port name="p18">
				<data key="d16">
					<y:GraphMLReference ResourceKey="77"/>
				</data>
				<data key="d18">
					<y:ViewState>
						<y:Port x:Key="c|view"/>
					</y:ViewState>
				</data>
			</port>
			<port name="p19">
				<data key="d16">
					<y:GraphMLReference ResourceKey="78"/>
				</data>
				<data key="d18">
					<y:ViewState>
						<y:Port x:Key="c|view"/>
					</y:ViewState>
				</data>
			</port>
			<port name="p20">
				<data key="d18">
					<y:ViewState>
						<y:Port x:Key="c|view"/>
					</y:ViewState>
				</data>
			</port>
			<port name="p21">
				<data key="d16">
					<y:GraphMLReference ResourceKey="80"/>
				</data>
				<data key="d18">
					<y:ViewState>
						<y:Port x:Key="c|view"/>
					</y:ViewState>
				</data>
			</port>
			<port name="p22">
				<data key="d16">
					<y:GraphMLReference ResourceKey="81"/>
				</data>
				<data key="d18">
					<y:ViewState>
						<y:Port x:Key="c|view"/>
					</y:ViewState>
				</data>
			</port>
			<port name="p23">
				<data key="d16">
					<y:GraphMLReference ResourceKey="82"/>
				</data>
				<data key="d18">
					<y:ViewState>
						<y:Port x:Key="c|view"/>
					</y:ViewState>
				</data>
			</port>
			<port name="p24">
				<data key="d16">
					<y:GraphMLReference ResourceKey="83"/>
				</data>
				<data key="d18">
					<y:ViewState>
						<y:Port x:Key="c|view"/>
					</y:ViewState>
				</data>
			</port>
			<port name="p25">
				<data key="d16">
					<y:GraphMLReference ResourceKey="84"/>
				</data>
				<data key="d18">
					<y:ViewState>
						<y:Port x:Key="c|view"/>
					</y:ViewState>
				</data>
			</port>
			<port name="p26">
				<data key="d16">
					<y:GraphMLReference ResourceKey="85"/>
				</data>
				<data key="d18">
					<y:ViewState>
						<y:Port x:Key="c|view"/>
					</y:ViewState>
				</data>
			</port>
			<port name="p27">
				<data key="d18">
					<y:ViewState>
						<y:Port x:Key="c|view"/>
					</y:ViewState>
				</data>
			</port>
			<port name="p28">
				<data key="d16">
					<y:GraphMLReference ResourceKey="86"/>
				</data>
				<data key="d18">
					<y:ViewState>
						<y:Port x:Key="c|view"/>
					</y:ViewState>
				</data>
			</port>
			<port name="p29">
				<data key="d16">
					<y:GraphMLReference ResourceKey="87"/>
				</data>
				<data key="d18">
					<y:ViewState>
						<y:Port x:Key="c|view"/>
					</y:ViewState>
				</data>
			</port>
			<port name="p30">
				<data key="d16">
					<y:GraphMLReference ResourceKey="88"/>
				</data>
				<data key="d18">
					<y:ViewState>
						<y:Port x:Key="c|view"/>
					</y:ViewState>
				</data>
			</port>
			<port name="p31">
				<data key="d16">
					<y:GraphMLReference ResourceKey="89"/>
				</data>
				<data key="d18">
					<y:ViewState>
						<y:Port x:Key="c|view"/>
					</y:ViewState>
				</data>
			</port>
			<port name="p32">
				<data key="d16">
					<y:GraphMLReference ResourceKey="171"/>
				</data>
				<data key="d18">
					<y:ViewState>
						<y:Port x:Key="c|view"/>
					</y:ViewState>
				</data>
			</port>
			<port name="p33">
				<data key="d16">
					<y:GraphMLReference ResourceKey="172"/>
				</data>
				<data key="d18">
					<y:ViewState>
						<y:Port x:Key="c|view"/>
					</y:ViewState>
				</data>
			</port>
			<port name="p34">
				<data key="d16">
					<y:GraphMLReference ResourceKey="173"/>
				</data>
				<data key="d18">
					<y:ViewState>
						<y:Port x:Key="c|view"/>
					</y:ViewState>
				</data>
			</port>
			<port name="p35">
				<data key="d16">
					<y:GraphMLReference ResourceKey="174"/>
				</data>
				<data key="d18">
					<y:ViewState>
						<y:Port x:Key="c|view"/>
					</y:ViewState>
				</data>
			</port>
			<port name="p36">
				<data key="d16">
					<y:GraphMLReference ResourceKey="270"/>
				</data>
				<data key="d18">
					<y:ViewState>
						<y:Port x:Key="c|view"/>
					</y:ViewState>
				</data>
			</port>
		</node>
		<node id="n43">
			<data key="d0">76</data>
			<data key="d4">
				<x:List>
					<y:Label LayoutParameter="{y:GraphMLReference 2}">
						<y:Label.Text>&lt;h2&gt;getgenesets()&lt;/h2&gt;</y:Label.Text>
						<y:Label.Style>
							<yjs:MarkupLabelStyle verticalTextAlignment="CENTER" horizontalTextAlignment="CENTER" font="{y:GraphMLReference 79}" textFill="WHITE"/>
						</y:Label.Style>
					</y:Label>
				</x:List>
			</data>
			<data key="d5">
				<y:RectD X="390" Y="3420" Width="240" Height="60"/>
			</data>
			<data key="d7">
				<yjs:ShapeNodeStyle stroke="{y:GraphMLReference 4}" fill="RED"/>
			</data>
			<data key="d8">
				<y:ViewState>
					<y:FolderNodeState x:Key="c|view" Layout="48,-30,252,60">
						<y:FolderNodeState.Labels>
							<y:Label LayoutParameter="{y:GraphMLReference 2}">
								<y:Label.Text>Test</y:Label.Text>
								<y:Label.Style>
									<yjs:DefaultLabelStyle verticalTextAlignment="CENTER" horizontalTextAlignment="CENTER" font="{y:GraphMLReference 5}" textFill="WHITE"/>
								</y:Label.Style>
							</y:Label>
						</y:FolderNodeState.Labels>
					</y:FolderNodeState>
				</y:ViewState>
			</data>
			<port name="p0">
				<data key="d16">
					<y:GraphMLReference ResourceKey="6"/>
				</data>
				<data key="d18">
					<y:ViewState>
						<y:Port x:Key="c|view"/>
					</y:ViewState>
				</data>
			</port>
			<port name="p1">
				<data key="d16">
					<y:GraphMLReference ResourceKey="7"/>
				</data>
				<data key="d18">
					<y:ViewState>
						<y:Port x:Key="c|view"/>
					</y:ViewState>
				</data>
			</port>
			<port name="p2">
				<data key="d16">
					<y:GraphMLReference ResourceKey="8"/>
				</data>
				<data key="d18">
					<y:ViewState>
						<y:Port x:Key="c|view"/>
					</y:ViewState>
				</data>
			</port>
			<port name="p3">
				<data key="d16">
					<y:GraphMLReference ResourceKey="9"/>
				</data>
				<data key="d18">
					<y:ViewState>
						<y:Port x:Key="c|view"/>
					</y:ViewState>
				</data>
			</port>
			<port name="p4">
				<data key="d16">
					<y:GraphMLReference ResourceKey="13"/>
				</data>
				<data key="d18">
					<y:ViewState>
						<y:Port x:Key="c|view"/>
					</y:ViewState>
				</data>
			</port>
			<port name="p5">
				<data key="d16">
					<y:GraphMLReference ResourceKey="14"/>
				</data>
				<data key="d18">
					<y:ViewState>
						<y:Port x:Key="c|view"/>
					</y:ViewState>
				</data>
			</port>
			<port name="p6">
				<data key="d16">
					<y:GraphMLReference ResourceKey="15"/>
				</data>
				<data key="d18">
					<y:ViewState>
						<y:Port x:Key="c|view"/>
					</y:ViewState>
				</data>
			</port>
			<port name="p7">
				<data key="d16">
					<y:GraphMLReference ResourceKey="30"/>
				</data>
				<data key="d18">
					<y:ViewState>
						<y:Port x:Key="c|view"/>
					</y:ViewState>
				</data>
			</port>
			<port name="p8">
				<data key="d16">
					<y:GraphMLReference ResourceKey="31"/>
				</data>
				<data key="d18">
					<y:ViewState>
						<y:Port x:Key="c|view"/>
					</y:ViewState>
				</data>
			</port>
			<port name="p9">
				<data key="d16">
					<y:GraphMLReference ResourceKey="32"/>
				</data>
				<data key="d18">
					<y:ViewState>
						<y:Port x:Key="c|view"/>
					</y:ViewState>
				</data>
			</port>
			<port name="p10">
				<data key="d16">
					<y:GraphMLReference ResourceKey="33"/>
				</data>
				<data key="d18">
					<y:ViewState>
						<y:Port x:Key="c|view"/>
					</y:ViewState>
				</data>
			</port>
			<port name="p11">
				<data key="d16">
					<y:GraphMLReference ResourceKey="34"/>
				</data>
				<data key="d18">
					<y:ViewState>
						<y:Port x:Key="c|view"/>
					</y:ViewState>
				</data>
			</port>
			<port name="p12">
				<data key="d16">
					<y:GraphMLReference ResourceKey="60"/>
				</data>
				<data key="d18">
					<y:ViewState>
						<y:Port x:Key="c|view"/>
					</y:ViewState>
				</data>
			</port>
			<port name="p13">
				<data key="d16">
					<y:GraphMLReference ResourceKey="61"/>
				</data>
				<data key="d18">
					<y:ViewState>
						<y:Port x:Key="c|view"/>
					</y:ViewState>
				</data>
			</port>
			<port name="p14">
				<data key="d16">
					<y:GraphMLReference ResourceKey="62"/>
				</data>
				<data key="d18">
					<y:ViewState>
						<y:Port x:Key="c|view"/>
					</y:ViewState>
				</data>
			</port>
			<port name="p15">
				<data key="d18">
					<y:ViewState>
						<y:Port x:Key="c|view"/>
					</y:ViewState>
				</data>
			</port>
			<port name="p16">
				<data key="d16">
					<y:GraphMLReference ResourceKey="67"/>
				</data>
				<data key="d18">
					<y:ViewState>
						<y:Port x:Key="c|view"/>
					</y:ViewState>
				</data>
			</port>
			<port name="p17">
				<data key="d18">
					<y:ViewState>
						<y:Port x:Key="c|view"/>
					</y:ViewState>
				</data>
			</port>
			<port name="p18">
				<data key="d16">
					<y:GraphMLReference ResourceKey="77"/>
				</data>
				<data key="d18">
					<y:ViewState>
						<y:Port x:Key="c|view"/>
					</y:ViewState>
				</data>
			</port>
			<port name="p19">
				<data key="d16">
					<y:GraphMLReference ResourceKey="78"/>
				</data>
				<data key="d18">
					<y:ViewState>
						<y:Port x:Key="c|view"/>
					</y:ViewState>
				</data>
			</port>
			<port name="p20">
				<data key="d18">
					<y:ViewState>
						<y:Port x:Key="c|view"/>
					</y:ViewState>
				</data>
			</port>
			<port name="p21">
				<data key="d16">
					<y:GraphMLReference ResourceKey="80"/>
				</data>
				<data key="d18">
					<y:ViewState>
						<y:Port x:Key="c|view"/>
					</y:ViewState>
				</data>
			</port>
			<port name="p22">
				<data key="d16">
					<y:GraphMLReference ResourceKey="81"/>
				</data>
				<data key="d18">
					<y:ViewState>
						<y:Port x:Key="c|view"/>
					</y:ViewState>
				</data>
			</port>
			<port name="p23">
				<data key="d16">
					<y:GraphMLReference ResourceKey="82"/>
				</data>
				<data key="d18">
					<y:ViewState>
						<y:Port x:Key="c|view"/>
					</y:ViewState>
				</data>
			</port>
			<port name="p24">
				<data key="d16">
					<y:GraphMLReference ResourceKey="83"/>
				</data>
				<data key="d18">
					<y:ViewState>
						<y:Port x:Key="c|view"/>
					</y:ViewState>
				</data>
			</port>
			<port name="p25">
				<data key="d16">
					<y:GraphMLReference ResourceKey="84"/>
				</data>
				<data key="d18">
					<y:ViewState>
						<y:Port x:Key="c|view"/>
					</y:ViewState>
				</data>
			</port>
			<port name="p26">
				<data key="d16">
					<y:GraphMLReference ResourceKey="85"/>
				</data>
				<data key="d18">
					<y:ViewState>
						<y:Port x:Key="c|view"/>
					</y:ViewState>
				</data>
			</port>
			<port name="p27">
				<data key="d18">
					<y:ViewState>
						<y:Port x:Key="c|view"/>
					</y:ViewState>
				</data>
			</port>
			<port name="p28">
				<data key="d16">
					<y:GraphMLReference ResourceKey="86"/>
				</data>
				<data key="d18">
					<y:ViewState>
						<y:Port x:Key="c|view"/>
					</y:ViewState>
				</data>
			</port>
			<port name="p29">
				<data key="d16">
					<y:GraphMLReference ResourceKey="87"/>
				</data>
				<data key="d18">
					<y:ViewState>
						<y:Port x:Key="c|view"/>
					</y:ViewState>
				</data>
			</port>
			<port name="p30">
				<data key="d16">
					<y:GraphMLReference ResourceKey="88"/>
				</data>
				<data key="d18">
					<y:ViewState>
						<y:Port x:Key="c|view"/>
					</y:ViewState>
				</data>
			</port>
			<port name="p31">
				<data key="d16">
					<y:GraphMLReference ResourceKey="89"/>
				</data>
				<data key="d18">
					<y:ViewState>
						<y:Port x:Key="c|view"/>
					</y:ViewState>
				</data>
			</port>
			<port name="p32">
				<data key="d16">
					<y:GraphMLReference ResourceKey="90"/>
				</data>
				<data key="d18">
					<y:ViewState>
						<y:Port x:Key="c|view"/>
					</y:ViewState>
				</data>
			</port>
			<port name="p33">
				<data key="d16">
					<y:GraphMLReference ResourceKey="91"/>
				</data>
				<data key="d18">
					<y:ViewState>
						<y:Port x:Key="c|view"/>
					</y:ViewState>
				</data>
			</port>
			<port name="p34">
				<data key="d16">
					<y:GraphMLReference ResourceKey="271"/>
				</data>
				<data key="d18">
					<y:ViewState>
						<y:Port x:Key="c|view"/>
					</y:ViewState>
				</data>
			</port>
		</node>
		<node id="n44">
			<data key="d0">77</data>
			<data key="d4">
				<x:List>
					<y:Label LayoutParameter="{y:GraphMLReference 2}" Style="{y:GraphMLReference 92}">
						<y:Label.Text><![CDATA[PGAP_metadata.json
dnds.json]]></y:Label.Text>
					</y:Label>
				</x:List>
			</data>
			<data key="d5">
				<y:RectD X="600.5625" Y="3300" Width="210" Height="60"/>
			</data>
			<data key="d7">
				<yjs:RectangleNodeStyle cornerStyle="CUT" corners="LEFT" stroke="{y:GraphMLReference 10}" fill="#FF4E8833"/>
			</data>
			<data key="d8">
				<y:ViewState>
					<y:FolderNodeState x:Key="c|view" Layout="600.5625,3600,210,60">
						<y:FolderNodeState.Labels>
							<y:Label LayoutParameter="{y:GraphMLReference 2}" Style="{y:GraphMLReference 92}">
								<y:Label.Text><![CDATA[model_metadata.json
dnds.json]]></y:Label.Text>
							</y:Label>
						</y:FolderNodeState.Labels>
					</y:FolderNodeState>
				</y:ViewState>
			</data>
			<port name="p0">
				<data key="d18">
					<y:ViewState>
						<y:Port x:Key="c|view"/>
					</y:ViewState>
				</data>
			</port>
			<port name="p1">
				<data key="d16">
					<y:GraphMLReference ResourceKey="12"/>
				</data>
				<data key="d18">
					<y:ViewState>
						<y:Port x:Key="c|view"/>
					</y:ViewState>
				</data>
			</port>
			<port name="p2">
				<data key="d16">
					<y:GraphMLReference ResourceKey="22"/>
				</data>
				<data key="d18">
					<y:ViewState>
						<y:Port x:Key="c|view"/>
					</y:ViewState>
				</data>
			</port>
			<port name="p3">
				<data key="d16">
					<y:GraphMLReference ResourceKey="23"/>
				</data>
				<data key="d18">
					<y:ViewState>
						<y:Port x:Key="c|view"/>
					</y:ViewState>
				</data>
			</port>
			<port name="p4">
				<data key="d16">
					<y:GraphMLReference ResourceKey="24"/>
				</data>
				<data key="d18">
					<y:ViewState>
						<y:Port x:Key="c|view"/>
					</y:ViewState>
				</data>
			</port>
			<port name="p5">
				<data key="d16">
					<y:GraphMLReference ResourceKey="38"/>
				</data>
				<data key="d18">
					<y:ViewState>
						<y:Port x:Key="c|view"/>
					</y:ViewState>
				</data>
			</port>
			<port name="p6">
				<data key="d16">
					<y:GraphMLReference ResourceKey="39"/>
				</data>
				<data key="d18">
					<y:ViewState>
						<y:Port x:Key="c|view"/>
					</y:ViewState>
				</data>
			</port>
			<port name="p7">
				<data key="d16">
					<y:GraphMLReference ResourceKey="41"/>
				</data>
				<data key="d18">
					<y:ViewState>
						<y:Port x:Key="c|view"/>
					</y:ViewState>
				</data>
			</port>
			<port name="p8">
				<data key="d16">
					<y:GraphMLReference ResourceKey="42"/>
				</data>
				<data key="d18">
					<y:ViewState>
						<y:Port x:Key="c|view"/>
					</y:ViewState>
				</data>
			</port>
			<port name="p9">
				<data key="d16">
					<y:GraphMLReference ResourceKey="43"/>
				</data>
				<data key="d18">
					<y:ViewState>
						<y:Port x:Key="c|view"/>
					</y:ViewState>
				</data>
			</port>
			<port name="p10">
				<data key="d16">
					<y:GraphMLReference ResourceKey="64"/>
				</data>
				<data key="d18">
					<y:ViewState>
						<y:Port x:Key="c|view"/>
					</y:ViewState>
				</data>
			</port>
			<port name="p11">
				<data key="d16">
					<y:GraphMLReference ResourceKey="65"/>
				</data>
				<data key="d18">
					<y:ViewState>
						<y:Port x:Key="c|view"/>
					</y:ViewState>
				</data>
			</port>
			<port name="p12">
				<data key="d16">
					<y:GraphMLReference ResourceKey="66"/>
				</data>
				<data key="d18">
					<y:ViewState>
						<y:Port x:Key="c|view"/>
					</y:ViewState>
				</data>
			</port>
			<port name="p13">
				<data key="d16">
					<y:GraphMLReference ResourceKey="71"/>
				</data>
				<data key="d18">
					<y:ViewState>
						<y:Port x:Key="c|view"/>
					</y:ViewState>
				</data>
			</port>
			<port name="p14">
				<data key="d16">
					<y:GraphMLReference ResourceKey="72"/>
				</data>
				<data key="d18">
					<y:ViewState>
						<y:Port x:Key="c|view"/>
					</y:ViewState>
				</data>
			</port>
			<port name="p15">
				<data key="d16">
					<y:GraphMLReference ResourceKey="73"/>
				</data>
				<data key="d18">
					<y:ViewState>
						<y:Port x:Key="c|view"/>
					</y:ViewState>
				</data>
			</port>
			<port name="p16">
				<data key="d16">
					<y:GraphMLReference ResourceKey="74"/>
				</data>
				<data key="d18">
					<y:ViewState>
						<y:Port x:Key="c|view"/>
					</y:ViewState>
				</data>
			</port>
			<port name="p17">
				<data key="d16">
					<y:GraphMLReference ResourceKey="75"/>
				</data>
				<data key="d18">
					<y:ViewState>
						<y:Port x:Key="c|view"/>
					</y:ViewState>
				</data>
			</port>
			<port name="p18">
				<data key="d16">
					<y:GraphMLReference ResourceKey="93"/>
				</data>
				<data key="d18">
					<y:ViewState>
						<y:Port x:Key="c|view"/>
					</y:ViewState>
				</data>
			</port>
			<port name="p19">
				<data key="d16">
					<y:GraphMLReference ResourceKey="94"/>
				</data>
				<data key="d18">
					<y:ViewState>
						<y:Port x:Key="c|view"/>
					</y:ViewState>
				</data>
			</port>
			<port name="p20">
				<data key="d16">
					<y:GraphMLReference ResourceKey="95"/>
				</data>
				<data key="d18">
					<y:ViewState>
						<y:Port x:Key="c|view"/>
					</y:ViewState>
				</data>
			</port>
			<port name="p21">
				<data key="d16">
					<y:GraphMLReference ResourceKey="96"/>
				</data>
				<data key="d18">
					<y:ViewState>
						<y:Port x:Key="c|view"/>
					</y:ViewState>
				</data>
			</port>
			<port name="p22">
				<data key="d16">
					<y:GraphMLReference ResourceKey="97"/>
				</data>
				<data key="d18">
					<y:ViewState>
						<y:Port x:Key="c|view"/>
					</y:ViewState>
				</data>
			</port>
			<port name="p23">
				<data key="d16">
					<y:GraphMLReference ResourceKey="273"/>
				</data>
				<data key="d18">
					<y:ViewState>
						<y:Port x:Key="c|view"/>
					</y:ViewState>
				</data>
			</port>
		</node>
		<node id="n45">
			<data key="d0">79</data>
			<data key="d4">
				<x:List>
					<y:Label LayoutParameter="{y:GraphMLReference 2}">
						<y:Label.Text><![CDATA[<h4>Get info from refquery.db</h4><h4>Count number of occurences of every hit for unique gene for every organism</h4><h4>Write stats in mlstmatrix.txt and mlstmatrix.json</h4><h4>From PGAP_metadata.json and dnds.json get further information on genes of hits</h4><h4>Filter and sort the genes (Most present gene in all orgs, etc...)</h4><h4>Write genes in mlstpriority.json</h4>]]></y:Label.Text>
						<y:Label.Style>
							<yjs:MarkupLabelStyle verticalTextAlignment="CENTER" horizontalTextAlignment="CENTER" font="{y:GraphMLReference 175}" textFill="WHITE"/>
						</y:Label.Style>
					</y:Label>
				</x:List>
			</data>
			<data key="d5">
				<y:RectD X="-390" Y="3300" Width="510" Height="180"/>
			</data>
			<data key="d7">
				<yjs:ShapeNodeStyle stroke="{y:GraphMLReference 4}" fill="DARK_GREEN"/>
			</data>
			<data key="d8">
				<y:ViewState>
					<y:FolderNodeState x:Key="c|view" Layout="3,-75,252,60">
						<y:FolderNodeState.Labels>
							<y:Label LayoutParameter="{y:GraphMLReference 2}">
								<y:Label.Text>Test</y:Label.Text>
								<y:Label.Style>
									<yjs:DefaultLabelStyle verticalTextAlignment="CENTER" horizontalTextAlignment="CENTER" font="{y:GraphMLReference 5}" textFill="WHITE"/>
								</y:Label.Style>
							</y:Label>
						</y:FolderNodeState.Labels>
					</y:FolderNodeState>
				</y:ViewState>
			</data>
			<port name="p0">
				<data key="d16">
					<y:GraphMLReference ResourceKey="6"/>
				</data>
				<data key="d18">
					<y:ViewState>
						<y:Port x:Key="c|view"/>
					</y:ViewState>
				</data>
			</port>
			<port name="p1">
				<data key="d16">
					<y:GraphMLReference ResourceKey="7"/>
				</data>
				<data key="d18">
					<y:ViewState>
						<y:Port x:Key="c|view"/>
					</y:ViewState>
				</data>
			</port>
			<port name="p2">
				<data key="d16">
					<y:GraphMLReference ResourceKey="8"/>
				</data>
				<data key="d18">
					<y:ViewState>
						<y:Port x:Key="c|view"/>
					</y:ViewState>
				</data>
			</port>
			<port name="p3">
				<data key="d16">
					<y:GraphMLReference ResourceKey="9"/>
				</data>
				<data key="d18">
					<y:ViewState>
						<y:Port x:Key="c|view"/>
					</y:ViewState>
				</data>
			</port>
			<port name="p4">
				<data key="d16">
					<y:GraphMLReference ResourceKey="13"/>
				</data>
				<data key="d18">
					<y:ViewState>
						<y:Port x:Key="c|view"/>
					</y:ViewState>
				</data>
			</port>
			<port name="p5">
				<data key="d16">
					<y:GraphMLReference ResourceKey="14"/>
				</data>
				<data key="d18">
					<y:ViewState>
						<y:Port x:Key="c|view"/>
					</y:ViewState>
				</data>
			</port>
			<port name="p6">
				<data key="d16">
					<y:GraphMLReference ResourceKey="15"/>
				</data>
				<data key="d18">
					<y:ViewState>
						<y:Port x:Key="c|view"/>
					</y:ViewState>
				</data>
			</port>
			<port name="p7">
				<data key="d16">
					<y:GraphMLReference ResourceKey="30"/>
				</data>
				<data key="d18">
					<y:ViewState>
						<y:Port x:Key="c|view"/>
					</y:ViewState>
				</data>
			</port>
			<port name="p8">
				<data key="d16">
					<y:GraphMLReference ResourceKey="31"/>
				</data>
				<data key="d18">
					<y:ViewState>
						<y:Port x:Key="c|view"/>
					</y:ViewState>
				</data>
			</port>
			<port name="p9">
				<data key="d16">
					<y:GraphMLReference ResourceKey="32"/>
				</data>
				<data key="d18">
					<y:ViewState>
						<y:Port x:Key="c|view"/>
					</y:ViewState>
				</data>
			</port>
			<port name="p10">
				<data key="d18">
					<y:ViewState>
						<y:Port x:Key="c|view"/>
					</y:ViewState>
				</data>
			</port>
			<port name="p11">
				<data key="d16">
					<y:GraphMLReference ResourceKey="63"/>
				</data>
				<data key="d18">
					<y:ViewState>
						<y:Port x:Key="c|view"/>
					</y:ViewState>
				</data>
			</port>
			<port name="p12">
				<data key="d18">
					<y:ViewState>
						<y:Port x:Key="c|view"/>
					</y:ViewState>
				</data>
			</port>
			<port name="p13">
				<data key="d16">
					<y:GraphMLReference ResourceKey="68"/>
				</data>
				<data key="d18">
					<y:ViewState>
						<y:Port x:Key="c|view"/>
					</y:ViewState>
				</data>
			</port>
			<port name="p14">
				<data key="d18">
					<y:ViewState>
						<y:Port x:Key="c|view"/>
					</y:ViewState>
				</data>
			</port>
			<port name="p15">
				<data key="d16">
					<y:GraphMLReference ResourceKey="69"/>
				</data>
				<data key="d18">
					<y:ViewState>
						<y:Port x:Key="c|view"/>
					</y:ViewState>
				</data>
			</port>
			<port name="p16">
				<data key="d16">
					<y:GraphMLReference ResourceKey="76"/>
				</data>
				<data key="d18">
					<y:ViewState>
						<y:Port x:Key="c|view"/>
					</y:ViewState>
				</data>
			</port>
			<port name="p17">
				<data key="d16">
					<y:GraphMLReference ResourceKey="98"/>
				</data>
				<data key="d18">
					<y:ViewState>
						<y:Port x:Key="c|view"/>
					</y:ViewState>
				</data>
			</port>
			<port name="p18">
				<data key="d16">
					<y:GraphMLReference ResourceKey="100"/>
				</data>
				<data key="d18">
					<y:ViewState>
						<y:Port x:Key="c|view"/>
					</y:ViewState>
				</data>
			</port>
			<port name="p19">
				<data key="d16">
					<y:GraphMLReference ResourceKey="101"/>
				</data>
				<data key="d18">
					<y:ViewState>
						<y:Port x:Key="c|view"/>
					</y:ViewState>
				</data>
			</port>
			<port name="p20">
				<data key="d16">
					<y:GraphMLReference ResourceKey="176"/>
				</data>
				<data key="d18">
					<y:ViewState>
						<y:Port x:Key="c|view"/>
					</y:ViewState>
				</data>
			</port>
		</node>
		<node id="n46">
			<data key="d0">81</data>
			<data key="d4">
				<x:List>
					<y:Label LayoutParameter="{y:GraphMLReference 2}">
						<y:Label.Text>&lt;h2&gt;getmlstselection()&lt;/h2&gt;</y:Label.Text>
						<y:Label.Style>
							<yjs:MarkupLabelStyle verticalTextAlignment="CENTER" horizontalTextAlignment="CENTER" font="{y:GraphMLReference 102}" textFill="WHITE"/>
						</y:Label.Style>
					</y:Label>
				</x:List>
			</data>
			<data key="d5">
				<y:RectD X="-540" Y="3540" Width="240" Height="60"/>
			</data>
			<data key="d7">
				<yjs:ShapeNodeStyle stroke="{y:GraphMLReference 4}" fill="RED"/>
			</data>
			<data key="d8">
				<y:ViewState>
					<y:FolderNodeState x:Key="c|view" Layout="18,-60,252,60">
						<y:FolderNodeState.Labels>
							<y:Label LayoutParameter="{y:GraphMLReference 2}">
								<y:Label.Text>Test</y:Label.Text>
								<y:Label.Style>
									<yjs:DefaultLabelStyle verticalTextAlignment="CENTER" horizontalTextAlignment="CENTER" font="{y:GraphMLReference 5}" textFill="WHITE"/>
								</y:Label.Style>
							</y:Label>
						</y:FolderNodeState.Labels>
					</y:FolderNodeState>
				</y:ViewState>
			</data>
			<port name="p0">
				<data key="d16">
					<y:GraphMLReference ResourceKey="6"/>
				</data>
				<data key="d18">
					<y:ViewState>
						<y:Port x:Key="c|view"/>
					</y:ViewState>
				</data>
			</port>
			<port name="p1">
				<data key="d16">
					<y:GraphMLReference ResourceKey="7"/>
				</data>
				<data key="d18">
					<y:ViewState>
						<y:Port x:Key="c|view"/>
					</y:ViewState>
				</data>
			</port>
			<port name="p2">
				<data key="d16">
					<y:GraphMLReference ResourceKey="8"/>
				</data>
				<data key="d18">
					<y:ViewState>
						<y:Port x:Key="c|view"/>
					</y:ViewState>
				</data>
			</port>
			<port name="p3">
				<data key="d16">
					<y:GraphMLReference ResourceKey="9"/>
				</data>
				<data key="d18">
					<y:ViewState>
						<y:Port x:Key="c|view"/>
					</y:ViewState>
				</data>
			</port>
			<port name="p4">
				<data key="d16">
					<y:GraphMLReference ResourceKey="13"/>
				</data>
				<data key="d18">
					<y:ViewState>
						<y:Port x:Key="c|view"/>
					</y:ViewState>
				</data>
			</port>
			<port name="p5">
				<data key="d16">
					<y:GraphMLReference ResourceKey="14"/>
				</data>
				<data key="d18">
					<y:ViewState>
						<y:Port x:Key="c|view"/>
					</y:ViewState>
				</data>
			</port>
			<port name="p6">
				<data key="d16">
					<y:GraphMLReference ResourceKey="15"/>
				</data>
				<data key="d18">
					<y:ViewState>
						<y:Port x:Key="c|view"/>
					</y:ViewState>
				</data>
			</port>
			<port name="p7">
				<data key="d16">
					<y:GraphMLReference ResourceKey="30"/>
				</data>
				<data key="d18">
					<y:ViewState>
						<y:Port x:Key="c|view"/>
					</y:ViewState>
				</data>
			</port>
			<port name="p8">
				<data key="d16">
					<y:GraphMLReference ResourceKey="31"/>
				</data>
				<data key="d18">
					<y:ViewState>
						<y:Port x:Key="c|view"/>
					</y:ViewState>
				</data>
			</port>
			<port name="p9">
				<data key="d16">
					<y:GraphMLReference ResourceKey="32"/>
				</data>
				<data key="d18">
					<y:ViewState>
						<y:Port x:Key="c|view"/>
					</y:ViewState>
				</data>
			</port>
			<port name="p10">
				<data key="d16">
					<y:GraphMLReference ResourceKey="33"/>
				</data>
				<data key="d18">
					<y:ViewState>
						<y:Port x:Key="c|view"/>
					</y:ViewState>
				</data>
			</port>
			<port name="p11">
				<data key="d16">
					<y:GraphMLReference ResourceKey="34"/>
				</data>
				<data key="d18">
					<y:ViewState>
						<y:Port x:Key="c|view"/>
					</y:ViewState>
				</data>
			</port>
			<port name="p12">
				<data key="d16">
					<y:GraphMLReference ResourceKey="60"/>
				</data>
				<data key="d18">
					<y:ViewState>
						<y:Port x:Key="c|view"/>
					</y:ViewState>
				</data>
			</port>
			<port name="p13">
				<data key="d16">
					<y:GraphMLReference ResourceKey="61"/>
				</data>
				<data key="d18">
					<y:ViewState>
						<y:Port x:Key="c|view"/>
					</y:ViewState>
				</data>
			</port>
			<port name="p14">
				<data key="d16">
					<y:GraphMLReference ResourceKey="62"/>
				</data>
				<data key="d18">
					<y:ViewState>
						<y:Port x:Key="c|view"/>
					</y:ViewState>
				</data>
			</port>
			<port name="p15">
				<data key="d18">
					<y:ViewState>
						<y:Port x:Key="c|view"/>
					</y:ViewState>
				</data>
			</port>
			<port name="p16">
				<data key="d16">
					<y:GraphMLReference ResourceKey="67"/>
				</data>
				<data key="d18">
					<y:ViewState>
						<y:Port x:Key="c|view"/>
					</y:ViewState>
				</data>
			</port>
			<port name="p17">
				<data key="d18">
					<y:ViewState>
						<y:Port x:Key="c|view"/>
					</y:ViewState>
				</data>
			</port>
			<port name="p18">
				<data key="d16">
					<y:GraphMLReference ResourceKey="77"/>
				</data>
				<data key="d18">
					<y:ViewState>
						<y:Port x:Key="c|view"/>
					</y:ViewState>
				</data>
			</port>
			<port name="p19">
				<data key="d16">
					<y:GraphMLReference ResourceKey="78"/>
				</data>
				<data key="d18">
					<y:ViewState>
						<y:Port x:Key="c|view"/>
					</y:ViewState>
				</data>
			</port>
			<port name="p20">
				<data key="d18">
					<y:ViewState>
						<y:Port x:Key="c|view"/>
					</y:ViewState>
				</data>
			</port>
			<port name="p21">
				<data key="d16">
					<y:GraphMLReference ResourceKey="80"/>
				</data>
				<data key="d18">
					<y:ViewState>
						<y:Port x:Key="c|view"/>
					</y:ViewState>
				</data>
			</port>
			<port name="p22">
				<data key="d16">
					<y:GraphMLReference ResourceKey="81"/>
				</data>
				<data key="d18">
					<y:ViewState>
						<y:Port x:Key="c|view"/>
					</y:ViewState>
				</data>
			</port>
			<port name="p23">
				<data key="d16">
					<y:GraphMLReference ResourceKey="82"/>
				</data>
				<data key="d18">
					<y:ViewState>
						<y:Port x:Key="c|view"/>
					</y:ViewState>
				</data>
			</port>
			<port name="p24">
				<data key="d16">
					<y:GraphMLReference ResourceKey="83"/>
				</data>
				<data key="d18">
					<y:ViewState>
						<y:Port x:Key="c|view"/>
					</y:ViewState>
				</data>
			</port>
			<port name="p25">
				<data key="d16">
					<y:GraphMLReference ResourceKey="84"/>
				</data>
				<data key="d18">
					<y:ViewState>
						<y:Port x:Key="c|view"/>
					</y:ViewState>
				</data>
			</port>
			<port name="p26">
				<data key="d16">
					<y:GraphMLReference ResourceKey="85"/>
				</data>
				<data key="d18">
					<y:ViewState>
						<y:Port x:Key="c|view"/>
					</y:ViewState>
				</data>
			</port>
			<port name="p27">
				<data key="d18">
					<y:ViewState>
						<y:Port x:Key="c|view"/>
					</y:ViewState>
				</data>
			</port>
			<port name="p28">
				<data key="d16">
					<y:GraphMLReference ResourceKey="86"/>
				</data>
				<data key="d18">
					<y:ViewState>
						<y:Port x:Key="c|view"/>
					</y:ViewState>
				</data>
			</port>
			<port name="p29">
				<data key="d16">
					<y:GraphMLReference ResourceKey="87"/>
				</data>
				<data key="d18">
					<y:ViewState>
						<y:Port x:Key="c|view"/>
					</y:ViewState>
				</data>
			</port>
			<port name="p30">
				<data key="d16">
					<y:GraphMLReference ResourceKey="88"/>
				</data>
				<data key="d18">
					<y:ViewState>
						<y:Port x:Key="c|view"/>
					</y:ViewState>
				</data>
			</port>
			<port name="p31">
				<data key="d16">
					<y:GraphMLReference ResourceKey="99"/>
				</data>
				<data key="d18">
					<y:ViewState>
						<y:Port x:Key="c|view"/>
					</y:ViewState>
				</data>
			</port>
			<port name="p32">
				<data key="d16">
					<y:GraphMLReference ResourceKey="103"/>
				</data>
				<data key="d18">
					<y:ViewState>
						<y:Port x:Key="c|view"/>
					</y:ViewState>
				</data>
			</port>
			<port name="p33">
				<data key="d16">
					<y:GraphMLReference ResourceKey="104"/>
				</data>
				<data key="d18">
					<y:ViewState>
						<y:Port x:Key="c|view"/>
					</y:ViewState>
				</data>
			</port>
			<port name="p34">
				<data key="d16">
					<y:FreeNodePortLocationModelParameter Ratio="0.5,0.9838709677419355"/>
				</data>
				<data key="d18">
					<y:ViewState>
						<y:Port x:Key="c|view"/>
					</y:ViewState>
				</data>
			</port>
		</node>
		<node id="n47">
			<data key="d0">82</data>
			<data key="d4">
				<x:List>
					<y:Label LayoutParameter="{y:GraphMLReference 2}">
						<y:Label.Text>&lt;h2&gt;setlog.init()&lt;/h2&gt;</y:Label.Text>
						<y:Label.Style>
							<yjs:MarkupLabelStyle verticalTextAlignment="CENTER" horizontalTextAlignment="CENTER" font="{y:GraphMLReference 3}" textFill="WHITE"/>
						</y:Label.Style>
					</y:Label>
				</x:List>
			</data>
			<data key="d5">
				<y:RectD X="600" Y="-360" Width="240" Height="60"/>
			</data>
			<data key="d7">
				<yjs:ShapeNodeStyle stroke="{y:GraphMLReference 4}" fill="RED"/>
			</data>
			<data key="d8">
				<y:ViewState>
					<y:FolderNodeState x:Key="c|view" Layout="-117,-195,252,60">
						<y:FolderNodeState.Labels>
							<y:Label LayoutParameter="{y:GraphMLReference 2}">
								<y:Label.Text>Test</y:Label.Text>
								<y:Label.Style>
									<yjs:DefaultLabelStyle verticalTextAlignment="CENTER" horizontalTextAlignment="CENTER" font="{y:GraphMLReference 5}" textFill="WHITE"/>
								</y:Label.Style>
							</y:Label>
						</y:FolderNodeState.Labels>
					</y:FolderNodeState>
				</y:ViewState>
			</data>
			<port name="p0">
				<data key="d16">
					<y:GraphMLReference ResourceKey="6"/>
				</data>
				<data key="d18">
					<y:ViewState>
						<y:Port x:Key="c|view"/>
					</y:ViewState>
				</data>
			</port>
			<port name="p1">
				<data key="d16">
					<y:GraphMLReference ResourceKey="7"/>
				</data>
				<data key="d18">
					<y:ViewState>
						<y:Port x:Key="c|view"/>
					</y:ViewState>
				</data>
			</port>
			<port name="p2">
				<data key="d16">
					<y:GraphMLReference ResourceKey="8"/>
				</data>
				<data key="d18">
					<y:ViewState>
						<y:Port x:Key="c|view"/>
					</y:ViewState>
				</data>
			</port>
			<port name="p3">
				<data key="d16">
					<y:GraphMLReference ResourceKey="9"/>
				</data>
				<data key="d18">
					<y:ViewState>
						<y:Port x:Key="c|view"/>
					</y:ViewState>
				</data>
			</port>
			<port name="p4">
				<data key="d16">
					<y:GraphMLReference ResourceKey="13"/>
				</data>
				<data key="d18">
					<y:ViewState>
						<y:Port x:Key="c|view"/>
					</y:ViewState>
				</data>
			</port>
			<port name="p5">
				<data key="d16">
					<y:GraphMLReference ResourceKey="14"/>
				</data>
				<data key="d18">
					<y:ViewState>
						<y:Port x:Key="c|view"/>
					</y:ViewState>
				</data>
			</port>
			<port name="p6">
				<data key="d16">
					<y:FreeNodePortLocationModelParameter Ratio="0.004132231404958664,0.5"/>
				</data>
				<data key="d18">
					<y:ViewState>
						<y:Port x:Key="c|view"/>
					</y:ViewState>
				</data>
			</port>
			<port name="p7">
				<data key="d16">
					<y:FreeNodePortLocationModelParameter Ratio="0.9958677685950413,0.5"/>
				</data>
				<data key="d18">
					<y:ViewState>
						<y:Port x:Key="c|view"/>
					</y:ViewState>
				</data>
			</port>
		</node>
		<node id="n48">
			<data key="d0">84</data>
			<data key="d4">
				<x:List>
					<y:Label LayoutParameter="{y:GraphMLReference 2}">
						<y:Label.Text><![CDATA[<h2>Select minimum (10) and max (100) amount of genes from mlstpriority.json</h2><h2>Over minimum only when gene is present in every organism</h2><h2>Write selected genes and possible organisms with gene deleted in autoMlstlist.json </h2>]]></y:Label.Text>
						<y:Label.Style>
							<yjs:MarkupLabelStyle verticalTextAlignment="CENTER" horizontalTextAlignment="CENTER" textFill="WHITE">
								<yjs:MarkupLabelStyle.font>
									<yjs:Font fontSize="12"/>
								</yjs:MarkupLabelStyle.font>
							</yjs:MarkupLabelStyle>
						</y:Label.Style>
					</y:Label>
				</x:List>
			</data>
			<data key="d5">
				<y:RectD X="-360" Y="3660" Width="810" Height="120"/>
			</data>
			<data key="d7">
				<yjs:ShapeNodeStyle stroke="{y:GraphMLReference 4}" fill="DARK_GREEN"/>
			</data>
			<data key="d8">
				<y:ViewState>
					<y:FolderNodeState x:Key="c|view" Layout="18,-60,252,60">
						<y:FolderNodeState.Labels>
							<y:Label LayoutParameter="{y:GraphMLReference 2}">
								<y:Label.Text>Test</y:Label.Text>
								<y:Label.Style>
									<yjs:DefaultLabelStyle verticalTextAlignment="CENTER" horizontalTextAlignment="CENTER" font="{y:GraphMLReference 5}" textFill="WHITE"/>
								</y:Label.Style>
							</y:Label>
						</y:FolderNodeState.Labels>
					</y:FolderNodeState>
				</y:ViewState>
			</data>
			<port name="p0">
				<data key="d16">
					<y:GraphMLReference ResourceKey="6"/>
				</data>
				<data key="d18">
					<y:ViewState>
						<y:Port x:Key="c|view"/>
					</y:ViewState>
				</data>
			</port>
			<port name="p1">
				<data key="d16">
					<y:GraphMLReference ResourceKey="7"/>
				</data>
				<data key="d18">
					<y:ViewState>
						<y:Port x:Key="c|view"/>
					</y:ViewState>
				</data>
			</port>
			<port name="p2">
				<data key="d16">
					<y:GraphMLReference ResourceKey="8"/>
				</data>
				<data key="d18">
					<y:ViewState>
						<y:Port x:Key="c|view"/>
					</y:ViewState>
				</data>
			</port>
			<port name="p3">
				<data key="d16">
					<y:GraphMLReference ResourceKey="9"/>
				</data>
				<data key="d18">
					<y:ViewState>
						<y:Port x:Key="c|view"/>
					</y:ViewState>
				</data>
			</port>
			<port name="p4">
				<data key="d16">
					<y:GraphMLReference ResourceKey="13"/>
				</data>
				<data key="d18">
					<y:ViewState>
						<y:Port x:Key="c|view"/>
					</y:ViewState>
				</data>
			</port>
			<port name="p5">
				<data key="d16">
					<y:GraphMLReference ResourceKey="14"/>
				</data>
				<data key="d18">
					<y:ViewState>
						<y:Port x:Key="c|view"/>
					</y:ViewState>
				</data>
			</port>
			<port name="p6">
				<data key="d16">
					<y:GraphMLReference ResourceKey="15"/>
				</data>
				<data key="d18">
					<y:ViewState>
						<y:Port x:Key="c|view"/>
					</y:ViewState>
				</data>
			</port>
			<port name="p7">
				<data key="d16">
					<y:GraphMLReference ResourceKey="30"/>
				</data>
				<data key="d18">
					<y:ViewState>
						<y:Port x:Key="c|view"/>
					</y:ViewState>
				</data>
			</port>
			<port name="p8">
				<data key="d16">
					<y:GraphMLReference ResourceKey="31"/>
				</data>
				<data key="d18">
					<y:ViewState>
						<y:Port x:Key="c|view"/>
					</y:ViewState>
				</data>
			</port>
			<port name="p9">
				<data key="d16">
					<y:GraphMLReference ResourceKey="32"/>
				</data>
				<data key="d18">
					<y:ViewState>
						<y:Port x:Key="c|view"/>
					</y:ViewState>
				</data>
			</port>
			<port name="p10">
				<data key="d18">
					<y:ViewState>
						<y:Port x:Key="c|view"/>
					</y:ViewState>
				</data>
			</port>
			<port name="p11">
				<data key="d16">
					<y:GraphMLReference ResourceKey="63"/>
				</data>
				<data key="d18">
					<y:ViewState>
						<y:Port x:Key="c|view"/>
					</y:ViewState>
				</data>
			</port>
			<port name="p12">
				<data key="d18">
					<y:ViewState>
						<y:Port x:Key="c|view"/>
					</y:ViewState>
				</data>
			</port>
			<port name="p13">
				<data key="d16">
					<y:GraphMLReference ResourceKey="68"/>
				</data>
				<data key="d18">
					<y:ViewState>
						<y:Port x:Key="c|view"/>
					</y:ViewState>
				</data>
			</port>
			<port name="p14">
				<data key="d18">
					<y:ViewState>
						<y:Port x:Key="c|view"/>
					</y:ViewState>
				</data>
			</port>
			<port name="p15">
				<data key="d16">
					<y:GraphMLReference ResourceKey="69"/>
				</data>
				<data key="d18">
					<y:ViewState>
						<y:Port x:Key="c|view"/>
					</y:ViewState>
				</data>
			</port>
			<port name="p16">
				<data key="d16">
					<y:GraphMLReference ResourceKey="76"/>
				</data>
				<data key="d18">
					<y:ViewState>
						<y:Port x:Key="c|view"/>
					</y:ViewState>
				</data>
			</port>
			<port name="p17">
				<data key="d16">
					<y:GraphMLReference ResourceKey="98"/>
				</data>
				<data key="d18">
					<y:ViewState>
						<y:Port x:Key="c|view"/>
					</y:ViewState>
				</data>
			</port>
			<port name="p18">
				<data key="d16">
					<y:GraphMLReference ResourceKey="100"/>
				</data>
				<data key="d18">
					<y:ViewState>
						<y:Port x:Key="c|view"/>
					</y:ViewState>
				</data>
			</port>
			<port name="p19">
				<data key="d16">
					<y:GraphMLReference ResourceKey="101"/>
				</data>
				<data key="d18">
					<y:ViewState>
						<y:Port x:Key="c|view"/>
					</y:ViewState>
				</data>
			</port>
			<port name="p20">
				<data key="d16">
					<y:GraphMLReference ResourceKey="110"/>
				</data>
				<data key="d18">
					<y:ViewState>
						<y:Port x:Key="c|view"/>
					</y:ViewState>
				</data>
			</port>
			<port name="p21">
				<data key="d16">
					<y:GraphMLReference ResourceKey="111"/>
				</data>
				<data key="d18">
					<y:ViewState>
						<y:Port x:Key="c|view"/>
					</y:ViewState>
				</data>
			</port>
		</node>
		<node id="n49">
			<data key="d0">85</data>
			<data key="d4">
				<x:List>
					<y:Label LayoutParameter="{y:GraphMLReference 2}">
						<y:Label.Text>&lt;h2&gt;writeallgenes()&lt;/h2&gt;</y:Label.Text>
						<y:Label.Style>
							<yjs:MarkupLabelStyle verticalTextAlignment="CENTER" horizontalTextAlignment="CENTER" font="{y:GraphMLReference 102}" textFill="WHITE"/>
						</y:Label.Style>
					</y:Label>
				</x:List>
			</data>
			<data key="d5">
				<y:RectD X="-540" Y="3840" Width="240" Height="60"/>
			</data>
			<data key="d7">
				<yjs:ShapeNodeStyle stroke="{y:GraphMLReference 4}" fill="RED"/>
			</data>
			<data key="d8">
				<y:ViewState>
					<y:FolderNodeState x:Key="c|view" Layout="33,-45,252,60">
						<y:FolderNodeState.Labels>
							<y:Label LayoutParameter="{y:GraphMLReference 2}">
								<y:Label.Text>Test</y:Label.Text>
								<y:Label.Style>
									<yjs:DefaultLabelStyle verticalTextAlignment="CENTER" horizontalTextAlignment="CENTER" font="{y:GraphMLReference 5}" textFill="WHITE"/>
								</y:Label.Style>
							</y:Label>
						</y:FolderNodeState.Labels>
					</y:FolderNodeState>
				</y:ViewState>
			</data>
			<port name="p0">
				<data key="d16">
					<y:GraphMLReference ResourceKey="6"/>
				</data>
				<data key="d18">
					<y:ViewState>
						<y:Port x:Key="c|view"/>
					</y:ViewState>
				</data>
			</port>
			<port name="p1">
				<data key="d16">
					<y:GraphMLReference ResourceKey="7"/>
				</data>
				<data key="d18">
					<y:ViewState>
						<y:Port x:Key="c|view"/>
					</y:ViewState>
				</data>
			</port>
			<port name="p2">
				<data key="d16">
					<y:GraphMLReference ResourceKey="8"/>
				</data>
				<data key="d18">
					<y:ViewState>
						<y:Port x:Key="c|view"/>
					</y:ViewState>
				</data>
			</port>
			<port name="p3">
				<data key="d16">
					<y:GraphMLReference ResourceKey="9"/>
				</data>
				<data key="d18">
					<y:ViewState>
						<y:Port x:Key="c|view"/>
					</y:ViewState>
				</data>
			</port>
			<port name="p4">
				<data key="d16">
					<y:GraphMLReference ResourceKey="13"/>
				</data>
				<data key="d18">
					<y:ViewState>
						<y:Port x:Key="c|view"/>
					</y:ViewState>
				</data>
			</port>
			<port name="p5">
				<data key="d16">
					<y:GraphMLReference ResourceKey="14"/>
				</data>
				<data key="d18">
					<y:ViewState>
						<y:Port x:Key="c|view"/>
					</y:ViewState>
				</data>
			</port>
			<port name="p6">
				<data key="d16">
					<y:GraphMLReference ResourceKey="15"/>
				</data>
				<data key="d18">
					<y:ViewState>
						<y:Port x:Key="c|view"/>
					</y:ViewState>
				</data>
			</port>
			<port name="p7">
				<data key="d16">
					<y:GraphMLReference ResourceKey="30"/>
				</data>
				<data key="d18">
					<y:ViewState>
						<y:Port x:Key="c|view"/>
					</y:ViewState>
				</data>
			</port>
			<port name="p8">
				<data key="d16">
					<y:GraphMLReference ResourceKey="31"/>
				</data>
				<data key="d18">
					<y:ViewState>
						<y:Port x:Key="c|view"/>
					</y:ViewState>
				</data>
			</port>
			<port name="p9">
				<data key="d16">
					<y:GraphMLReference ResourceKey="32"/>
				</data>
				<data key="d18">
					<y:ViewState>
						<y:Port x:Key="c|view"/>
					</y:ViewState>
				</data>
			</port>
			<port name="p10">
				<data key="d16">
					<y:GraphMLReference ResourceKey="33"/>
				</data>
				<data key="d18">
					<y:ViewState>
						<y:Port x:Key="c|view"/>
					</y:ViewState>
				</data>
			</port>
			<port name="p11">
				<data key="d16">
					<y:GraphMLReference ResourceKey="34"/>
				</data>
				<data key="d18">
					<y:ViewState>
						<y:Port x:Key="c|view"/>
					</y:ViewState>
				</data>
			</port>
			<port name="p12">
				<data key="d16">
					<y:GraphMLReference ResourceKey="60"/>
				</data>
				<data key="d18">
					<y:ViewState>
						<y:Port x:Key="c|view"/>
					</y:ViewState>
				</data>
			</port>
			<port name="p13">
				<data key="d16">
					<y:GraphMLReference ResourceKey="61"/>
				</data>
				<data key="d18">
					<y:ViewState>
						<y:Port x:Key="c|view"/>
					</y:ViewState>
				</data>
			</port>
			<port name="p14">
				<data key="d16">
					<y:GraphMLReference ResourceKey="62"/>
				</data>
				<data key="d18">
					<y:ViewState>
						<y:Port x:Key="c|view"/>
					</y:ViewState>
				</data>
			</port>
			<port name="p15">
				<data key="d18">
					<y:ViewState>
						<y:Port x:Key="c|view"/>
					</y:ViewState>
				</data>
			</port>
			<port name="p16">
				<data key="d16">
					<y:GraphMLReference ResourceKey="67"/>
				</data>
				<data key="d18">
					<y:ViewState>
						<y:Port x:Key="c|view"/>
					</y:ViewState>
				</data>
			</port>
			<port name="p17">
				<data key="d18">
					<y:ViewState>
						<y:Port x:Key="c|view"/>
					</y:ViewState>
				</data>
			</port>
			<port name="p18">
				<data key="d16">
					<y:GraphMLReference ResourceKey="77"/>
				</data>
				<data key="d18">
					<y:ViewState>
						<y:Port x:Key="c|view"/>
					</y:ViewState>
				</data>
			</port>
			<port name="p19">
				<data key="d16">
					<y:GraphMLReference ResourceKey="78"/>
				</data>
				<data key="d18">
					<y:ViewState>
						<y:Port x:Key="c|view"/>
					</y:ViewState>
				</data>
			</port>
			<port name="p20">
				<data key="d18">
					<y:ViewState>
						<y:Port x:Key="c|view"/>
					</y:ViewState>
				</data>
			</port>
			<port name="p21">
				<data key="d16">
					<y:GraphMLReference ResourceKey="80"/>
				</data>
				<data key="d18">
					<y:ViewState>
						<y:Port x:Key="c|view"/>
					</y:ViewState>
				</data>
			</port>
			<port name="p22">
				<data key="d16">
					<y:GraphMLReference ResourceKey="81"/>
				</data>
				<data key="d18">
					<y:ViewState>
						<y:Port x:Key="c|view"/>
					</y:ViewState>
				</data>
			</port>
			<port name="p23">
				<data key="d16">
					<y:GraphMLReference ResourceKey="82"/>
				</data>
				<data key="d18">
					<y:ViewState>
						<y:Port x:Key="c|view"/>
					</y:ViewState>
				</data>
			</port>
			<port name="p24">
				<data key="d16">
					<y:GraphMLReference ResourceKey="83"/>
				</data>
				<data key="d18">
					<y:ViewState>
						<y:Port x:Key="c|view"/>
					</y:ViewState>
				</data>
			</port>
			<port name="p25">
				<data key="d16">
					<y:GraphMLReference ResourceKey="84"/>
				</data>
				<data key="d18">
					<y:ViewState>
						<y:Port x:Key="c|view"/>
					</y:ViewState>
				</data>
			</port>
			<port name="p26">
				<data key="d16">
					<y:GraphMLReference ResourceKey="85"/>
				</data>
				<data key="d18">
					<y:ViewState>
						<y:Port x:Key="c|view"/>
					</y:ViewState>
				</data>
			</port>
			<port name="p27">
				<data key="d18">
					<y:ViewState>
						<y:Port x:Key="c|view"/>
					</y:ViewState>
				</data>
			</port>
			<port name="p28">
				<data key="d16">
					<y:GraphMLReference ResourceKey="86"/>
				</data>
				<data key="d18">
					<y:ViewState>
						<y:Port x:Key="c|view"/>
					</y:ViewState>
				</data>
			</port>
			<port name="p29">
				<data key="d16">
					<y:GraphMLReference ResourceKey="87"/>
				</data>
				<data key="d18">
					<y:ViewState>
						<y:Port x:Key="c|view"/>
					</y:ViewState>
				</data>
			</port>
			<port name="p30">
				<data key="d16">
					<y:GraphMLReference ResourceKey="88"/>
				</data>
				<data key="d18">
					<y:ViewState>
						<y:Port x:Key="c|view"/>
					</y:ViewState>
				</data>
			</port>
			<port name="p31">
				<data key="d16">
					<y:GraphMLReference ResourceKey="99"/>
				</data>
				<data key="d18">
					<y:ViewState>
						<y:Port x:Key="c|view"/>
					</y:ViewState>
				</data>
			</port>
			<port name="p32">
				<data key="d16">
					<y:GraphMLReference ResourceKey="103"/>
				</data>
				<data key="d18">
					<y:ViewState>
						<y:Port x:Key="c|view"/>
					</y:ViewState>
				</data>
			</port>
			<port name="p33">
				<data key="d16">
					<y:GraphMLReference ResourceKey="104"/>
				</data>
				<data key="d18">
					<y:ViewState>
						<y:Port x:Key="c|view"/>
					</y:ViewState>
				</data>
			</port>
			<port name="p34">
				<data key="d16">
					<y:GraphMLReference ResourceKey="105"/>
				</data>
				<data key="d18">
					<y:ViewState>
						<y:Port x:Key="c|view"/>
					</y:ViewState>
				</data>
			</port>
			<port name="p35">
				<data key="d16">
					<y:GraphMLReference ResourceKey="106"/>
				</data>
				<data key="d18">
					<y:ViewState>
						<y:Port x:Key="c|view"/>
					</y:ViewState>
				</data>
			</port>
			<port name="p36">
				<data key="d16">
					<y:GraphMLReference ResourceKey="177"/>
				</data>
				<data key="d18">
					<y:ViewState>
						<y:Port x:Key="c|view"/>
					</y:ViewState>
				</data>
			</port>
		</node>
		<node id="n50">
			<data key="d0">86</data>
			<data key="d4">
				<x:List>
					<y:Label LayoutParameter="{y:GraphMLReference 2}">
						<y:Label.Text>getgenes</y:Label.Text>
						<y:Label.Style>
							<yjs:DefaultLabelStyle verticalTextAlignment="CENTER" horizontalTextAlignment="CENTER" textWrappingShape="ROUND_RECTANGLE" font="{y:GraphMLReference 21}" textFill="WHITE"/>
						</y:Label.Style>
					</y:Label>
				</x:List>
			</data>
			<data key="d5">
				<y:RectD X="-239.125" Y="3840" Width="210" Height="60"/>
			</data>
			<data key="d7">
				<yjs:RectangleNodeStyle cornerStyle="CUT" corners="LEFT" stroke="{y:GraphMLReference 10}" fill="{y:GraphMLReference 11}"/>
			</data>
			<port name="p0"/>
			<port name="p1">
				<data key="d16">
					<y:GraphMLReference ResourceKey="12"/>
				</data>
			</port>
			<port name="p2">
				<data key="d16">
					<y:GraphMLReference ResourceKey="22"/>
				</data>
			</port>
			<port name="p3">
				<data key="d16">
					<y:GraphMLReference ResourceKey="23"/>
				</data>
			</port>
			<port name="p4">
				<data key="d16">
					<y:GraphMLReference ResourceKey="24"/>
				</data>
			</port>
			<port name="p5">
				<data key="d16">
					<y:GraphMLReference ResourceKey="38"/>
				</data>
			</port>
			<port name="p6">
				<data key="d16">
					<y:GraphMLReference ResourceKey="39"/>
				</data>
			</port>
			<port name="p7">
				<data key="d16">
					<y:GraphMLReference ResourceKey="41"/>
				</data>
			</port>
			<port name="p8">
				<data key="d16">
					<y:GraphMLReference ResourceKey="42"/>
				</data>
			</port>
			<port name="p9">
				<data key="d16">
					<y:GraphMLReference ResourceKey="43"/>
				</data>
			</port>
			<port name="p10">
				<data key="d16">
					<y:GraphMLReference ResourceKey="64"/>
				</data>
			</port>
			<port name="p11">
				<data key="d16">
					<y:GraphMLReference ResourceKey="65"/>
				</data>
			</port>
			<port name="p12">
				<data key="d16">
					<y:GraphMLReference ResourceKey="66"/>
				</data>
			</port>
			<port name="p13">
				<data key="d16">
					<y:GraphMLReference ResourceKey="71"/>
				</data>
			</port>
			<port name="p14">
				<data key="d16">
					<y:GraphMLReference ResourceKey="72"/>
				</data>
			</port>
			<port name="p15">
				<data key="d16">
					<y:GraphMLReference ResourceKey="73"/>
				</data>
			</port>
			<port name="p16">
				<data key="d16">
					<y:GraphMLReference ResourceKey="74"/>
				</data>
			</port>
			<port name="p17">
				<data key="d16">
					<y:GraphMLReference ResourceKey="75"/>
				</data>
			</port>
			<port name="p18">
				<data key="d16">
					<y:GraphMLReference ResourceKey="93"/>
				</data>
			</port>
			<port name="p19">
				<data key="d16">
					<y:GraphMLReference ResourceKey="94"/>
				</data>
			</port>
			<port name="p20">
				<data key="d16">
					<y:GraphMLReference ResourceKey="95"/>
				</data>
			</port>
			<port name="p21">
				<data key="d16">
					<y:GraphMLReference ResourceKey="96"/>
				</data>
			</port>
			<port name="p22">
				<data key="d16">
					<y:GraphMLReference ResourceKey="97"/>
				</data>
			</port>
			<port name="p23">
				<data key="d16">
					<y:GraphMLReference ResourceKey="108"/>
				</data>
			</port>
			<port name="p24">
				<data key="d16">
					<y:GraphMLReference ResourceKey="109"/>
				</data>
			</port>
		</node>
		<node id="n51">
			<data key="d0">87</data>
			<data key="d4">
				<x:List>
					<y:Label LayoutParameter="{y:GraphMLReference 2}">
						<y:Label.Text>&lt;h2&gt;writeallgenes()&lt;/h2&gt;</y:Label.Text>
						<y:Label.Style>
							<yjs:MarkupLabelStyle verticalTextAlignment="CENTER" horizontalTextAlignment="CENTER" font="{y:GraphMLReference 102}" textFill="WHITE"/>
						</y:Label.Style>
					</y:Label>
				</x:List>
			</data>
			<data key="d5">
				<y:RectD X="30" Y="3840" Width="240" Height="60"/>
			</data>
			<data key="d7">
				<yjs:ShapeNodeStyle stroke="{y:GraphMLReference 4}" fill="#FF33887C"/>
			</data>
			<data key="d8">
				<y:ViewState>
					<y:FolderNodeState x:Key="c|view" Layout="48,-30,252,60">
						<y:FolderNodeState.Labels>
							<y:Label LayoutParameter="{y:GraphMLReference 2}">
								<y:Label.Text>Test</y:Label.Text>
								<y:Label.Style>
									<yjs:DefaultLabelStyle verticalTextAlignment="CENTER" horizontalTextAlignment="CENTER" font="{y:GraphMLReference 5}" textFill="WHITE"/>
								</y:Label.Style>
							</y:Label>
						</y:FolderNodeState.Labels>
					</y:FolderNodeState>
				</y:ViewState>
			</data>
			<port name="p0">
				<data key="d16">
					<y:GraphMLReference ResourceKey="6"/>
				</data>
				<data key="d18">
					<y:ViewState>
						<y:Port x:Key="c|view"/>
					</y:ViewState>
				</data>
			</port>
			<port name="p1">
				<data key="d16">
					<y:GraphMLReference ResourceKey="7"/>
				</data>
				<data key="d18">
					<y:ViewState>
						<y:Port x:Key="c|view"/>
					</y:ViewState>
				</data>
			</port>
			<port name="p2">
				<data key="d16">
					<y:GraphMLReference ResourceKey="8"/>
				</data>
				<data key="d18">
					<y:ViewState>
						<y:Port x:Key="c|view"/>
					</y:ViewState>
				</data>
			</port>
			<port name="p3">
				<data key="d16">
					<y:GraphMLReference ResourceKey="9"/>
				</data>
				<data key="d18">
					<y:ViewState>
						<y:Port x:Key="c|view"/>
					</y:ViewState>
				</data>
			</port>
			<port name="p4">
				<data key="d16">
					<y:GraphMLReference ResourceKey="13"/>
				</data>
				<data key="d18">
					<y:ViewState>
						<y:Port x:Key="c|view"/>
					</y:ViewState>
				</data>
			</port>
			<port name="p5">
				<data key="d16">
					<y:GraphMLReference ResourceKey="14"/>
				</data>
				<data key="d18">
					<y:ViewState>
						<y:Port x:Key="c|view"/>
					</y:ViewState>
				</data>
			</port>
			<port name="p6">
				<data key="d16">
					<y:GraphMLReference ResourceKey="15"/>
				</data>
				<data key="d18">
					<y:ViewState>
						<y:Port x:Key="c|view"/>
					</y:ViewState>
				</data>
			</port>
			<port name="p7">
				<data key="d16">
					<y:GraphMLReference ResourceKey="30"/>
				</data>
				<data key="d18">
					<y:ViewState>
						<y:Port x:Key="c|view"/>
					</y:ViewState>
				</data>
			</port>
			<port name="p8">
				<data key="d16">
					<y:GraphMLReference ResourceKey="31"/>
				</data>
				<data key="d18">
					<y:ViewState>
						<y:Port x:Key="c|view"/>
					</y:ViewState>
				</data>
			</port>
			<port name="p9">
				<data key="d16">
					<y:GraphMLReference ResourceKey="32"/>
				</data>
				<data key="d18">
					<y:ViewState>
						<y:Port x:Key="c|view"/>
					</y:ViewState>
				</data>
			</port>
			<port name="p10">
				<data key="d16">
					<y:GraphMLReference ResourceKey="33"/>
				</data>
				<data key="d18">
					<y:ViewState>
						<y:Port x:Key="c|view"/>
					</y:ViewState>
				</data>
			</port>
			<port name="p11">
				<data key="d16">
					<y:GraphMLReference ResourceKey="34"/>
				</data>
				<data key="d18">
					<y:ViewState>
						<y:Port x:Key="c|view"/>
					</y:ViewState>
				</data>
			</port>
			<port name="p12">
				<data key="d16">
					<y:GraphMLReference ResourceKey="60"/>
				</data>
				<data key="d18">
					<y:ViewState>
						<y:Port x:Key="c|view"/>
					</y:ViewState>
				</data>
			</port>
			<port name="p13">
				<data key="d16">
					<y:GraphMLReference ResourceKey="61"/>
				</data>
				<data key="d18">
					<y:ViewState>
						<y:Port x:Key="c|view"/>
					</y:ViewState>
				</data>
			</port>
			<port name="p14">
				<data key="d16">
					<y:GraphMLReference ResourceKey="62"/>
				</data>
				<data key="d18">
					<y:ViewState>
						<y:Port x:Key="c|view"/>
					</y:ViewState>
				</data>
			</port>
			<port name="p15">
				<data key="d18">
					<y:ViewState>
						<y:Port x:Key="c|view"/>
					</y:ViewState>
				</data>
			</port>
			<port name="p16">
				<data key="d16">
					<y:GraphMLReference ResourceKey="67"/>
				</data>
				<data key="d18">
					<y:ViewState>
						<y:Port x:Key="c|view"/>
					</y:ViewState>
				</data>
			</port>
			<port name="p17">
				<data key="d18">
					<y:ViewState>
						<y:Port x:Key="c|view"/>
					</y:ViewState>
				</data>
			</port>
			<port name="p18">
				<data key="d16">
					<y:GraphMLReference ResourceKey="77"/>
				</data>
				<data key="d18">
					<y:ViewState>
						<y:Port x:Key="c|view"/>
					</y:ViewState>
				</data>
			</port>
			<port name="p19">
				<data key="d16">
					<y:GraphMLReference ResourceKey="78"/>
				</data>
				<data key="d18">
					<y:ViewState>
						<y:Port x:Key="c|view"/>
					</y:ViewState>
				</data>
			</port>
			<port name="p20">
				<data key="d18">
					<y:ViewState>
						<y:Port x:Key="c|view"/>
					</y:ViewState>
				</data>
			</port>
			<port name="p21">
				<data key="d16">
					<y:GraphMLReference ResourceKey="80"/>
				</data>
				<data key="d18">
					<y:ViewState>
						<y:Port x:Key="c|view"/>
					</y:ViewState>
				</data>
			</port>
			<port name="p22">
				<data key="d16">
					<y:GraphMLReference ResourceKey="81"/>
				</data>
				<data key="d18">
					<y:ViewState>
						<y:Port x:Key="c|view"/>
					</y:ViewState>
				</data>
			</port>
			<port name="p23">
				<data key="d16">
					<y:GraphMLReference ResourceKey="82"/>
				</data>
				<data key="d18">
					<y:ViewState>
						<y:Port x:Key="c|view"/>
					</y:ViewState>
				</data>
			</port>
			<port name="p24">
				<data key="d16">
					<y:GraphMLReference ResourceKey="83"/>
				</data>
				<data key="d18">
					<y:ViewState>
						<y:Port x:Key="c|view"/>
					</y:ViewState>
				</data>
			</port>
			<port name="p25">
				<data key="d16">
					<y:GraphMLReference ResourceKey="84"/>
				</data>
				<data key="d18">
					<y:ViewState>
						<y:Port x:Key="c|view"/>
					</y:ViewState>
				</data>
			</port>
			<port name="p26">
				<data key="d16">
					<y:GraphMLReference ResourceKey="85"/>
				</data>
				<data key="d18">
					<y:ViewState>
						<y:Port x:Key="c|view"/>
					</y:ViewState>
				</data>
			</port>
			<port name="p27">
				<data key="d18">
					<y:ViewState>
						<y:Port x:Key="c|view"/>
					</y:ViewState>
				</data>
			</port>
			<port name="p28">
				<data key="d16">
					<y:GraphMLReference ResourceKey="86"/>
				</data>
				<data key="d18">
					<y:ViewState>
						<y:Port x:Key="c|view"/>
					</y:ViewState>
				</data>
			</port>
			<port name="p29">
				<data key="d16">
					<y:GraphMLReference ResourceKey="87"/>
				</data>
				<data key="d18">
					<y:ViewState>
						<y:Port x:Key="c|view"/>
					</y:ViewState>
				</data>
			</port>
			<port name="p30">
				<data key="d16">
					<y:GraphMLReference ResourceKey="88"/>
				</data>
				<data key="d18">
					<y:ViewState>
						<y:Port x:Key="c|view"/>
					</y:ViewState>
				</data>
			</port>
			<port name="p31">
				<data key="d16">
					<y:GraphMLReference ResourceKey="99"/>
				</data>
				<data key="d18">
					<y:ViewState>
						<y:Port x:Key="c|view"/>
					</y:ViewState>
				</data>
			</port>
			<port name="p32">
				<data key="d16">
					<y:GraphMLReference ResourceKey="103"/>
				</data>
				<data key="d18">
					<y:ViewState>
						<y:Port x:Key="c|view"/>
					</y:ViewState>
				</data>
			</port>
			<port name="p33">
				<data key="d16">
					<y:GraphMLReference ResourceKey="104"/>
				</data>
				<data key="d18">
					<y:ViewState>
						<y:Port x:Key="c|view"/>
					</y:ViewState>
				</data>
			</port>
			<port name="p34">
				<data key="d16">
					<y:GraphMLReference ResourceKey="105"/>
				</data>
				<data key="d18">
					<y:ViewState>
						<y:Port x:Key="c|view"/>
					</y:ViewState>
				</data>
			</port>
			<port name="p35">
				<data key="d16">
					<y:GraphMLReference ResourceKey="106"/>
				</data>
				<data key="d18">
					<y:ViewState>
						<y:Port x:Key="c|view"/>
					</y:ViewState>
				</data>
			</port>
			<port name="p36">
				<data key="d16">
					<y:GraphMLReference ResourceKey="178"/>
				</data>
				<data key="d18">
					<y:ViewState>
						<y:Port x:Key="c|view"/>
					</y:ViewState>
				</data>
			</port>
			<port name="p37">
				<data key="d16">
					<y:GraphMLReference ResourceKey="179"/>
				</data>
				<data key="d18">
					<y:ViewState>
						<y:Port x:Key="c|view"/>
					</y:ViewState>
				</data>
			</port>
		</node>
		<node id="n52">
			<data key="d0">88</data>
			<data key="d4">
				<x:List>
					<y:Label LayoutParameter="{y:GraphMLReference 2}" Style="{y:GraphMLReference 107}">
						<y:Label.Text>gcf2names_GTDB_rep.pkl</y:Label.Text>
					</y:Label>
				</x:List>
			</data>
			<data key="d5">
				<y:RectD X="330.125" Y="3840" Width="210" Height="60"/>
			</data>
			<data key="d7">
				<yjs:RectangleNodeStyle cornerStyle="CUT" corners="LEFT" stroke="{y:GraphMLReference 10}" fill="#FF4E8833"/>
			</data>
			<data key="d8">
				<y:ViewState>
					<y:FolderNodeState x:Key="c|view" Layout="330.125,4140,210,60">
						<y:FolderNodeState.Labels>
							<y:Label LayoutParameter="{y:GraphMLReference 2}" Style="{y:GraphMLReference 107}">
								<y:Label.Text>gcf2names.pkl</y:Label.Text>
							</y:Label>
						</y:FolderNodeState.Labels>
					</y:FolderNodeState>
				</y:ViewState>
			</data>
			<port name="p0">
				<data key="d18">
					<y:ViewState>
						<y:Port x:Key="c|view"/>
					</y:ViewState>
				</data>
			</port>
			<port name="p1">
				<data key="d16">
					<y:GraphMLReference ResourceKey="12"/>
				</data>
				<data key="d18">
					<y:ViewState>
						<y:Port x:Key="c|view"/>
					</y:ViewState>
				</data>
			</port>
			<port name="p2">
				<data key="d16">
					<y:GraphMLReference ResourceKey="22"/>
				</data>
				<data key="d18">
					<y:ViewState>
						<y:Port x:Key="c|view"/>
					</y:ViewState>
				</data>
			</port>
			<port name="p3">
				<data key="d16">
					<y:GraphMLReference ResourceKey="23"/>
				</data>
				<data key="d18">
					<y:ViewState>
						<y:Port x:Key="c|view"/>
					</y:ViewState>
				</data>
			</port>
			<port name="p4">
				<data key="d16">
					<y:GraphMLReference ResourceKey="24"/>
				</data>
				<data key="d18">
					<y:ViewState>
						<y:Port x:Key="c|view"/>
					</y:ViewState>
				</data>
			</port>
			<port name="p5">
				<data key="d16">
					<y:GraphMLReference ResourceKey="38"/>
				</data>
				<data key="d18">
					<y:ViewState>
						<y:Port x:Key="c|view"/>
					</y:ViewState>
				</data>
			</port>
			<port name="p6">
				<data key="d16">
					<y:GraphMLReference ResourceKey="39"/>
				</data>
				<data key="d18">
					<y:ViewState>
						<y:Port x:Key="c|view"/>
					</y:ViewState>
				</data>
			</port>
			<port name="p7">
				<data key="d16">
					<y:GraphMLReference ResourceKey="41"/>
				</data>
				<data key="d18">
					<y:ViewState>
						<y:Port x:Key="c|view"/>
					</y:ViewState>
				</data>
			</port>
			<port name="p8">
				<data key="d16">
					<y:GraphMLReference ResourceKey="42"/>
				</data>
				<data key="d18">
					<y:ViewState>
						<y:Port x:Key="c|view"/>
					</y:ViewState>
				</data>
			</port>
			<port name="p9">
				<data key="d16">
					<y:GraphMLReference ResourceKey="43"/>
				</data>
				<data key="d18">
					<y:ViewState>
						<y:Port x:Key="c|view"/>
					</y:ViewState>
				</data>
			</port>
			<port name="p10">
				<data key="d16">
					<y:GraphMLReference ResourceKey="64"/>
				</data>
				<data key="d18">
					<y:ViewState>
						<y:Port x:Key="c|view"/>
					</y:ViewState>
				</data>
			</port>
			<port name="p11">
				<data key="d16">
					<y:GraphMLReference ResourceKey="65"/>
				</data>
				<data key="d18">
					<y:ViewState>
						<y:Port x:Key="c|view"/>
					</y:ViewState>
				</data>
			</port>
			<port name="p12">
				<data key="d16">
					<y:GraphMLReference ResourceKey="66"/>
				</data>
				<data key="d18">
					<y:ViewState>
						<y:Port x:Key="c|view"/>
					</y:ViewState>
				</data>
			</port>
			<port name="p13">
				<data key="d16">
					<y:GraphMLReference ResourceKey="71"/>
				</data>
				<data key="d18">
					<y:ViewState>
						<y:Port x:Key="c|view"/>
					</y:ViewState>
				</data>
			</port>
			<port name="p14">
				<data key="d16">
					<y:GraphMLReference ResourceKey="72"/>
				</data>
				<data key="d18">
					<y:ViewState>
						<y:Port x:Key="c|view"/>
					</y:ViewState>
				</data>
			</port>
			<port name="p15">
				<data key="d16">
					<y:GraphMLReference ResourceKey="73"/>
				</data>
				<data key="d18">
					<y:ViewState>
						<y:Port x:Key="c|view"/>
					</y:ViewState>
				</data>
			</port>
			<port name="p16">
				<data key="d16">
					<y:GraphMLReference ResourceKey="74"/>
				</data>
				<data key="d18">
					<y:ViewState>
						<y:Port x:Key="c|view"/>
					</y:ViewState>
				</data>
			</port>
			<port name="p17">
				<data key="d16">
					<y:GraphMLReference ResourceKey="75"/>
				</data>
				<data key="d18">
					<y:ViewState>
						<y:Port x:Key="c|view"/>
					</y:ViewState>
				</data>
			</port>
			<port name="p18">
				<data key="d16">
					<y:GraphMLReference ResourceKey="93"/>
				</data>
				<data key="d18">
					<y:ViewState>
						<y:Port x:Key="c|view"/>
					</y:ViewState>
				</data>
			</port>
			<port name="p19">
				<data key="d16">
					<y:GraphMLReference ResourceKey="94"/>
				</data>
				<data key="d18">
					<y:ViewState>
						<y:Port x:Key="c|view"/>
					</y:ViewState>
				</data>
			</port>
			<port name="p20">
				<data key="d16">
					<y:GraphMLReference ResourceKey="95"/>
				</data>
				<data key="d18">
					<y:ViewState>
						<y:Port x:Key="c|view"/>
					</y:ViewState>
				</data>
			</port>
			<port name="p21">
				<data key="d16">
					<y:GraphMLReference ResourceKey="96"/>
				</data>
				<data key="d18">
					<y:ViewState>
						<y:Port x:Key="c|view"/>
					</y:ViewState>
				</data>
			</port>
			<port name="p22">
				<data key="d16">
					<y:GraphMLReference ResourceKey="97"/>
				</data>
				<data key="d18">
					<y:ViewState>
						<y:Port x:Key="c|view"/>
					</y:ViewState>
				</data>
			</port>
			<port name="p23">
				<data key="d16">
					<y:GraphMLReference ResourceKey="108"/>
				</data>
				<data key="d18">
					<y:ViewState>
						<y:Port x:Key="c|view"/>
					</y:ViewState>
				</data>
			</port>
			<port name="p24">
				<data key="d16">
					<y:GraphMLReference ResourceKey="109"/>
				</data>
				<data key="d18">
					<y:ViewState>
						<y:Port x:Key="c|view"/>
					</y:ViewState>
				</data>
			</port>
			<port name="p25">
				<data key="d16">
					<y:GraphMLReference ResourceKey="181"/>
				</data>
				<data key="d18">
					<y:ViewState>
						<y:Port x:Key="c|view"/>
					</y:ViewState>
				</data>
			</port>
		</node>
		<node id="n53">
			<data key="d0">89</data>
			<data key="d4">
				<x:List>
					<y:Label LayoutParameter="{y:GraphMLReference 2}">
						<y:Label.Text><![CDATA[<h2>For every gene in autoMlstlist.json write the name of every organism (with gcf2names_GTDB_rep.pkl) with the gene </h2><h2>and the nucleotide sequence from refquery.db into mlstgenes/(genename).fna</h2><h2>For all protein genes also write with AA sequence into mlstgenes/(genename).faa</h2>]]></y:Label.Text>
						<y:Label.Style>
							<yjs:MarkupLabelStyle verticalTextAlignment="CENTER" horizontalTextAlignment="CENTER" font="{y:GraphMLReference 182}" textFill="WHITE"/>
						</y:Label.Style>
					</y:Label>
				</x:List>
			</data>
			<data key="d5">
				<y:RectD X="-539.125" Y="3960" Width="1079.125" Height="120"/>
			</data>
			<data key="d7">
				<yjs:ShapeNodeStyle stroke="{y:GraphMLReference 4}" fill="DARK_GREEN"/>
			</data>
			<data key="d8">
				<y:ViewState>
					<y:FolderNodeState x:Key="c|view" Layout="33,-45,252,60">
						<y:FolderNodeState.Labels>
							<y:Label LayoutParameter="{y:GraphMLReference 2}">
								<y:Label.Text>Test</y:Label.Text>
								<y:Label.Style>
									<yjs:DefaultLabelStyle verticalTextAlignment="CENTER" horizontalTextAlignment="CENTER" font="{y:GraphMLReference 5}" textFill="WHITE"/>
								</y:Label.Style>
							</y:Label>
						</y:FolderNodeState.Labels>
					</y:FolderNodeState>
				</y:ViewState>
			</data>
			<port name="p0">
				<data key="d16">
					<y:GraphMLReference ResourceKey="6"/>
				</data>
				<data key="d18">
					<y:ViewState>
						<y:Port x:Key="c|view"/>
					</y:ViewState>
				</data>
			</port>
			<port name="p1">
				<data key="d16">
					<y:GraphMLReference ResourceKey="7"/>
				</data>
				<data key="d18">
					<y:ViewState>
						<y:Port x:Key="c|view"/>
					</y:ViewState>
				</data>
			</port>
			<port name="p2">
				<data key="d16">
					<y:GraphMLReference ResourceKey="8"/>
				</data>
				<data key="d18">
					<y:ViewState>
						<y:Port x:Key="c|view"/>
					</y:ViewState>
				</data>
			</port>
			<port name="p3">
				<data key="d16">
					<y:GraphMLReference ResourceKey="9"/>
				</data>
				<data key="d18">
					<y:ViewState>
						<y:Port x:Key="c|view"/>
					</y:ViewState>
				</data>
			</port>
			<port name="p4">
				<data key="d16">
					<y:GraphMLReference ResourceKey="13"/>
				</data>
				<data key="d18">
					<y:ViewState>
						<y:Port x:Key="c|view"/>
					</y:ViewState>
				</data>
			</port>
			<port name="p5">
				<data key="d16">
					<y:GraphMLReference ResourceKey="14"/>
				</data>
				<data key="d18">
					<y:ViewState>
						<y:Port x:Key="c|view"/>
					</y:ViewState>
				</data>
			</port>
			<port name="p6">
				<data key="d16">
					<y:GraphMLReference ResourceKey="15"/>
				</data>
				<data key="d18">
					<y:ViewState>
						<y:Port x:Key="c|view"/>
					</y:ViewState>
				</data>
			</port>
			<port name="p7">
				<data key="d16">
					<y:GraphMLReference ResourceKey="30"/>
				</data>
				<data key="d18">
					<y:ViewState>
						<y:Port x:Key="c|view"/>
					</y:ViewState>
				</data>
			</port>
			<port name="p8">
				<data key="d16">
					<y:GraphMLReference ResourceKey="31"/>
				</data>
				<data key="d18">
					<y:ViewState>
						<y:Port x:Key="c|view"/>
					</y:ViewState>
				</data>
			</port>
			<port name="p9">
				<data key="d16">
					<y:GraphMLReference ResourceKey="32"/>
				</data>
				<data key="d18">
					<y:ViewState>
						<y:Port x:Key="c|view"/>
					</y:ViewState>
				</data>
			</port>
			<port name="p10">
				<data key="d18">
					<y:ViewState>
						<y:Port x:Key="c|view"/>
					</y:ViewState>
				</data>
			</port>
			<port name="p11">
				<data key="d16">
					<y:GraphMLReference ResourceKey="63"/>
				</data>
				<data key="d18">
					<y:ViewState>
						<y:Port x:Key="c|view"/>
					</y:ViewState>
				</data>
			</port>
			<port name="p12">
				<data key="d18">
					<y:ViewState>
						<y:Port x:Key="c|view"/>
					</y:ViewState>
				</data>
			</port>
			<port name="p13">
				<data key="d16">
					<y:GraphMLReference ResourceKey="68"/>
				</data>
				<data key="d18">
					<y:ViewState>
						<y:Port x:Key="c|view"/>
					</y:ViewState>
				</data>
			</port>
			<port name="p14">
				<data key="d18">
					<y:ViewState>
						<y:Port x:Key="c|view"/>
					</y:ViewState>
				</data>
			</port>
			<port name="p15">
				<data key="d16">
					<y:GraphMLReference ResourceKey="69"/>
				</data>
				<data key="d18">
					<y:ViewState>
						<y:Port x:Key="c|view"/>
					</y:ViewState>
				</data>
			</port>
			<port name="p16">
				<data key="d16">
					<y:GraphMLReference ResourceKey="76"/>
				</data>
				<data key="d18">
					<y:ViewState>
						<y:Port x:Key="c|view"/>
					</y:ViewState>
				</data>
			</port>
			<port name="p17">
				<data key="d16">
					<y:GraphMLReference ResourceKey="98"/>
				</data>
				<data key="d18">
					<y:ViewState>
						<y:Port x:Key="c|view"/>
					</y:ViewState>
				</data>
			</port>
			<port name="p18">
				<data key="d16">
					<y:GraphMLReference ResourceKey="100"/>
				</data>
				<data key="d18">
					<y:ViewState>
						<y:Port x:Key="c|view"/>
					</y:ViewState>
				</data>
			</port>
			<port name="p19">
				<data key="d16">
					<y:GraphMLReference ResourceKey="101"/>
				</data>
				<data key="d18">
					<y:ViewState>
						<y:Port x:Key="c|view"/>
					</y:ViewState>
				</data>
			</port>
			<port name="p20">
				<data key="d16">
					<y:GraphMLReference ResourceKey="110"/>
				</data>
				<data key="d18">
					<y:ViewState>
						<y:Port x:Key="c|view"/>
					</y:ViewState>
				</data>
			</port>
			<port name="p21">
				<data key="d16">
					<y:GraphMLReference ResourceKey="111"/>
				</data>
				<data key="d18">
					<y:ViewState>
						<y:Port x:Key="c|view"/>
					</y:ViewState>
				</data>
			</port>
			<port name="p22">
				<data key="d16">
					<y:GraphMLReference ResourceKey="115"/>
				</data>
				<data key="d18">
					<y:ViewState>
						<y:Port x:Key="c|view"/>
					</y:ViewState>
				</data>
			</port>
		</node>
		<node id="n54">
			<data key="d0">90</data>
			<data key="d4">
				<x:List>
					<y:Label LayoutParameter="{y:GraphMLReference 2}">
						<y:Label.Text><![CDATA[<h2>processmlst()</h2><h2>if checkpoint = w1-7</h2>]]></y:Label.Text>
						<y:Label.Style>
							<yjs:MarkupLabelStyle verticalTextAlignment="CENTER" horizontalTextAlignment="CENTER" font="{y:GraphMLReference 79}" textFill="WHITE"/>
						</y:Label.Style>
					</y:Label>
				</x:List>
			</data>
			<data key="d5">
				<y:RectD X="-540" Y="4140" Width="240" Height="60"/>
			</data>
			<data key="d7">
				<yjs:ShapeNodeStyle stroke="{y:GraphMLReference 4}" fill="RED"/>
			</data>
			<data key="d8">
				<y:ViewState>
					<y:FolderNodeState x:Key="c|view" Layout="18,-60,252,60">
						<y:FolderNodeState.Labels>
							<y:Label LayoutParameter="{y:GraphMLReference 2}">
								<y:Label.Text>Test</y:Label.Text>
								<y:Label.Style>
									<yjs:DefaultLabelStyle verticalTextAlignment="CENTER" horizontalTextAlignment="CENTER" font="{y:GraphMLReference 5}" textFill="WHITE"/>
								</y:Label.Style>
							</y:Label>
						</y:FolderNodeState.Labels>
					</y:FolderNodeState>
				</y:ViewState>
			</data>
			<port name="p0">
				<data key="d16">
					<y:GraphMLReference ResourceKey="6"/>
				</data>
				<data key="d18">
					<y:ViewState>
						<y:Port x:Key="c|view"/>
					</y:ViewState>
				</data>
			</port>
			<port name="p1">
				<data key="d16">
					<y:GraphMLReference ResourceKey="7"/>
				</data>
				<data key="d18">
					<y:ViewState>
						<y:Port x:Key="c|view"/>
					</y:ViewState>
				</data>
			</port>
			<port name="p2">
				<data key="d16">
					<y:GraphMLReference ResourceKey="8"/>
				</data>
				<data key="d18">
					<y:ViewState>
						<y:Port x:Key="c|view"/>
					</y:ViewState>
				</data>
			</port>
			<port name="p3">
				<data key="d16">
					<y:GraphMLReference ResourceKey="9"/>
				</data>
				<data key="d18">
					<y:ViewState>
						<y:Port x:Key="c|view"/>
					</y:ViewState>
				</data>
			</port>
			<port name="p4">
				<data key="d16">
					<y:GraphMLReference ResourceKey="13"/>
				</data>
				<data key="d18">
					<y:ViewState>
						<y:Port x:Key="c|view"/>
					</y:ViewState>
				</data>
			</port>
			<port name="p5">
				<data key="d16">
					<y:GraphMLReference ResourceKey="14"/>
				</data>
				<data key="d18">
					<y:ViewState>
						<y:Port x:Key="c|view"/>
					</y:ViewState>
				</data>
			</port>
			<port name="p6">
				<data key="d16">
					<y:GraphMLReference ResourceKey="15"/>
				</data>
				<data key="d18">
					<y:ViewState>
						<y:Port x:Key="c|view"/>
					</y:ViewState>
				</data>
			</port>
			<port name="p7">
				<data key="d16">
					<y:GraphMLReference ResourceKey="30"/>
				</data>
				<data key="d18">
					<y:ViewState>
						<y:Port x:Key="c|view"/>
					</y:ViewState>
				</data>
			</port>
			<port name="p8">
				<data key="d16">
					<y:GraphMLReference ResourceKey="31"/>
				</data>
				<data key="d18">
					<y:ViewState>
						<y:Port x:Key="c|view"/>
					</y:ViewState>
				</data>
			</port>
			<port name="p9">
				<data key="d16">
					<y:GraphMLReference ResourceKey="32"/>
				</data>
				<data key="d18">
					<y:ViewState>
						<y:Port x:Key="c|view"/>
					</y:ViewState>
				</data>
			</port>
			<port name="p10">
				<data key="d16">
					<y:GraphMLReference ResourceKey="33"/>
				</data>
				<data key="d18">
					<y:ViewState>
						<y:Port x:Key="c|view"/>
					</y:ViewState>
				</data>
			</port>
			<port name="p11">
				<data key="d16">
					<y:GraphMLReference ResourceKey="34"/>
				</data>
				<data key="d18">
					<y:ViewState>
						<y:Port x:Key="c|view"/>
					</y:ViewState>
				</data>
			</port>
			<port name="p12">
				<data key="d16">
					<y:GraphMLReference ResourceKey="60"/>
				</data>
				<data key="d18">
					<y:ViewState>
						<y:Port x:Key="c|view"/>
					</y:ViewState>
				</data>
			</port>
			<port name="p13">
				<data key="d16">
					<y:GraphMLReference ResourceKey="61"/>
				</data>
				<data key="d18">
					<y:ViewState>
						<y:Port x:Key="c|view"/>
					</y:ViewState>
				</data>
			</port>
			<port name="p14">
				<data key="d16">
					<y:GraphMLReference ResourceKey="62"/>
				</data>
				<data key="d18">
					<y:ViewState>
						<y:Port x:Key="c|view"/>
					</y:ViewState>
				</data>
			</port>
			<port name="p15">
				<data key="d18">
					<y:ViewState>
						<y:Port x:Key="c|view"/>
					</y:ViewState>
				</data>
			</port>
			<port name="p16">
				<data key="d16">
					<y:GraphMLReference ResourceKey="67"/>
				</data>
				<data key="d18">
					<y:ViewState>
						<y:Port x:Key="c|view"/>
					</y:ViewState>
				</data>
			</port>
			<port name="p17">
				<data key="d18">
					<y:ViewState>
						<y:Port x:Key="c|view"/>
					</y:ViewState>
				</data>
			</port>
			<port name="p18">
				<data key="d16">
					<y:GraphMLReference ResourceKey="77"/>
				</data>
				<data key="d18">
					<y:ViewState>
						<y:Port x:Key="c|view"/>
					</y:ViewState>
				</data>
			</port>
			<port name="p19">
				<data key="d16">
					<y:GraphMLReference ResourceKey="78"/>
				</data>
				<data key="d18">
					<y:ViewState>
						<y:Port x:Key="c|view"/>
					</y:ViewState>
				</data>
			</port>
			<port name="p20">
				<data key="d18">
					<y:ViewState>
						<y:Port x:Key="c|view"/>
					</y:ViewState>
				</data>
			</port>
			<port name="p21">
				<data key="d16">
					<y:GraphMLReference ResourceKey="80"/>
				</data>
				<data key="d18">
					<y:ViewState>
						<y:Port x:Key="c|view"/>
					</y:ViewState>
				</data>
			</port>
			<port name="p22">
				<data key="d16">
					<y:GraphMLReference ResourceKey="81"/>
				</data>
				<data key="d18">
					<y:ViewState>
						<y:Port x:Key="c|view"/>
					</y:ViewState>
				</data>
			</port>
			<port name="p23">
				<data key="d16">
					<y:GraphMLReference ResourceKey="82"/>
				</data>
				<data key="d18">
					<y:ViewState>
						<y:Port x:Key="c|view"/>
					</y:ViewState>
				</data>
			</port>
			<port name="p24">
				<data key="d16">
					<y:GraphMLReference ResourceKey="83"/>
				</data>
				<data key="d18">
					<y:ViewState>
						<y:Port x:Key="c|view"/>
					</y:ViewState>
				</data>
			</port>
			<port name="p25">
				<data key="d16">
					<y:GraphMLReference ResourceKey="84"/>
				</data>
				<data key="d18">
					<y:ViewState>
						<y:Port x:Key="c|view"/>
					</y:ViewState>
				</data>
			</port>
			<port name="p26">
				<data key="d16">
					<y:GraphMLReference ResourceKey="85"/>
				</data>
				<data key="d18">
					<y:ViewState>
						<y:Port x:Key="c|view"/>
					</y:ViewState>
				</data>
			</port>
			<port name="p27">
				<data key="d18">
					<y:ViewState>
						<y:Port x:Key="c|view"/>
					</y:ViewState>
				</data>
			</port>
			<port name="p28">
				<data key="d16">
					<y:GraphMLReference ResourceKey="86"/>
				</data>
				<data key="d18">
					<y:ViewState>
						<y:Port x:Key="c|view"/>
					</y:ViewState>
				</data>
			</port>
			<port name="p29">
				<data key="d16">
					<y:GraphMLReference ResourceKey="87"/>
				</data>
				<data key="d18">
					<y:ViewState>
						<y:Port x:Key="c|view"/>
					</y:ViewState>
				</data>
			</port>
			<port name="p30">
				<data key="d16">
					<y:GraphMLReference ResourceKey="88"/>
				</data>
				<data key="d18">
					<y:ViewState>
						<y:Port x:Key="c|view"/>
					</y:ViewState>
				</data>
			</port>
			<port name="p31">
				<data key="d16">
					<y:GraphMLReference ResourceKey="99"/>
				</data>
				<data key="d18">
					<y:ViewState>
						<y:Port x:Key="c|view"/>
					</y:ViewState>
				</data>
			</port>
			<port name="p32">
				<data key="d16">
					<y:GraphMLReference ResourceKey="112"/>
				</data>
				<data key="d18">
					<y:ViewState>
						<y:Port x:Key="c|view"/>
					</y:ViewState>
				</data>
			</port>
			<port name="p33">
				<data key="d16">
					<y:GraphMLReference ResourceKey="113"/>
				</data>
				<data key="d18">
					<y:ViewState>
						<y:Port x:Key="c|view"/>
					</y:ViewState>
				</data>
			</port>
			<port name="p34">
				<data key="d16">
					<y:GraphMLReference ResourceKey="114"/>
				</data>
				<data key="d18">
					<y:ViewState>
						<y:Port x:Key="c|view"/>
					</y:ViewState>
				</data>
			</port>
			<port name="p35">
				<data key="d16">
					<y:GraphMLReference ResourceKey="116"/>
				</data>
				<data key="d18">
					<y:ViewState>
						<y:Port x:Key="c|view"/>
					</y:ViewState>
				</data>
			</port>
			<port name="p36">
				<data key="d16">
					<y:GraphMLReference ResourceKey="117"/>
				</data>
				<data key="d18">
					<y:ViewState>
						<y:Port x:Key="c|view"/>
					</y:ViewState>
				</data>
			</port>
			<port name="p37">
				<data key="d16">
					<y:GraphMLReference ResourceKey="120"/>
				</data>
				<data key="d18">
					<y:ViewState>
						<y:Port x:Key="c|view"/>
					</y:ViewState>
				</data>
			</port>
			<port name="p38">
				<data key="d16">
					<y:GraphMLReference ResourceKey="142"/>
				</data>
				<data key="d18">
					<y:ViewState>
						<y:Port x:Key="c|view"/>
					</y:ViewState>
				</data>
			</port>
			<port name="p39">
				<data key="d16">
					<y:GraphMLReference ResourceKey="143"/>
				</data>
				<data key="d18">
					<y:ViewState>
						<y:Port x:Key="c|view"/>
					</y:ViewState>
				</data>
			</port>
			<port name="p40">
				<data key="d16">
					<y:GraphMLReference ResourceKey="313"/>
				</data>
				<data key="d18">
					<y:ViewState>
						<y:Port x:Key="c|view"/>
					</y:ViewState>
				</data>
			</port>
		</node>
		<node id="n55">
			<data key="d0">91</data>
			<data key="d4">
				<x:List>
					<y:Label LayoutParameter="{y:GraphMLReference 2}">
						<y:Label.Text>&lt;h2&gt;runmafft()&lt;/h2&gt;</y:Label.Text>
						<y:Label.Style>
							<yjs:MarkupLabelStyle verticalTextAlignment="CENTER" horizontalTextAlignment="CENTER" font="{y:GraphMLReference 79}" textFill="WHITE"/>
						</y:Label.Style>
					</y:Label>
				</x:List>
			</data>
			<data key="d5">
				<y:RectD X="-360" Y="4260" Width="240" Height="60"/>
			</data>
			<data key="d7">
				<yjs:ShapeNodeStyle stroke="{y:GraphMLReference 4}" fill="RED"/>
			</data>
			<data key="d8">
				<y:ViewState>
					<y:FolderNodeState x:Key="c|view" Layout="33,-45,252,60">
						<y:FolderNodeState.Labels>
							<y:Label LayoutParameter="{y:GraphMLReference 2}">
								<y:Label.Text>Test</y:Label.Text>
								<y:Label.Style>
									<yjs:DefaultLabelStyle verticalTextAlignment="CENTER" horizontalTextAlignment="CENTER" font="{y:GraphMLReference 5}" textFill="WHITE"/>
								</y:Label.Style>
							</y:Label>
						</y:FolderNodeState.Labels>
					</y:FolderNodeState>
				</y:ViewState>
			</data>
			<port name="p0">
				<data key="d16">
					<y:GraphMLReference ResourceKey="6"/>
				</data>
				<data key="d18">
					<y:ViewState>
						<y:Port x:Key="c|view"/>
					</y:ViewState>
				</data>
			</port>
			<port name="p1">
				<data key="d16">
					<y:GraphMLReference ResourceKey="7"/>
				</data>
				<data key="d18">
					<y:ViewState>
						<y:Port x:Key="c|view"/>
					</y:ViewState>
				</data>
			</port>
			<port name="p2">
				<data key="d16">
					<y:GraphMLReference ResourceKey="8"/>
				</data>
				<data key="d18">
					<y:ViewState>
						<y:Port x:Key="c|view"/>
					</y:ViewState>
				</data>
			</port>
			<port name="p3">
				<data key="d16">
					<y:GraphMLReference ResourceKey="9"/>
				</data>
				<data key="d18">
					<y:ViewState>
						<y:Port x:Key="c|view"/>
					</y:ViewState>
				</data>
			</port>
			<port name="p4">
				<data key="d16">
					<y:GraphMLReference ResourceKey="13"/>
				</data>
				<data key="d18">
					<y:ViewState>
						<y:Port x:Key="c|view"/>
					</y:ViewState>
				</data>
			</port>
			<port name="p5">
				<data key="d16">
					<y:GraphMLReference ResourceKey="14"/>
				</data>
				<data key="d18">
					<y:ViewState>
						<y:Port x:Key="c|view"/>
					</y:ViewState>
				</data>
			</port>
			<port name="p6">
				<data key="d16">
					<y:GraphMLReference ResourceKey="15"/>
				</data>
				<data key="d18">
					<y:ViewState>
						<y:Port x:Key="c|view"/>
					</y:ViewState>
				</data>
			</port>
			<port name="p7">
				<data key="d16">
					<y:GraphMLReference ResourceKey="30"/>
				</data>
				<data key="d18">
					<y:ViewState>
						<y:Port x:Key="c|view"/>
					</y:ViewState>
				</data>
			</port>
			<port name="p8">
				<data key="d16">
					<y:GraphMLReference ResourceKey="31"/>
				</data>
				<data key="d18">
					<y:ViewState>
						<y:Port x:Key="c|view"/>
					</y:ViewState>
				</data>
			</port>
			<port name="p9">
				<data key="d16">
					<y:GraphMLReference ResourceKey="32"/>
				</data>
				<data key="d18">
					<y:ViewState>
						<y:Port x:Key="c|view"/>
					</y:ViewState>
				</data>
			</port>
			<port name="p10">
				<data key="d16">
					<y:GraphMLReference ResourceKey="33"/>
				</data>
				<data key="d18">
					<y:ViewState>
						<y:Port x:Key="c|view"/>
					</y:ViewState>
				</data>
			</port>
			<port name="p11">
				<data key="d16">
					<y:GraphMLReference ResourceKey="34"/>
				</data>
				<data key="d18">
					<y:ViewState>
						<y:Port x:Key="c|view"/>
					</y:ViewState>
				</data>
			</port>
			<port name="p12">
				<data key="d16">
					<y:GraphMLReference ResourceKey="60"/>
				</data>
				<data key="d18">
					<y:ViewState>
						<y:Port x:Key="c|view"/>
					</y:ViewState>
				</data>
			</port>
			<port name="p13">
				<data key="d16">
					<y:GraphMLReference ResourceKey="61"/>
				</data>
				<data key="d18">
					<y:ViewState>
						<y:Port x:Key="c|view"/>
					</y:ViewState>
				</data>
			</port>
			<port name="p14">
				<data key="d16">
					<y:GraphMLReference ResourceKey="62"/>
				</data>
				<data key="d18">
					<y:ViewState>
						<y:Port x:Key="c|view"/>
					</y:ViewState>
				</data>
			</port>
			<port name="p15">
				<data key="d18">
					<y:ViewState>
						<y:Port x:Key="c|view"/>
					</y:ViewState>
				</data>
			</port>
			<port name="p16">
				<data key="d16">
					<y:GraphMLReference ResourceKey="67"/>
				</data>
				<data key="d18">
					<y:ViewState>
						<y:Port x:Key="c|view"/>
					</y:ViewState>
				</data>
			</port>
			<port name="p17">
				<data key="d18">
					<y:ViewState>
						<y:Port x:Key="c|view"/>
					</y:ViewState>
				</data>
			</port>
			<port name="p18">
				<data key="d16">
					<y:GraphMLReference ResourceKey="77"/>
				</data>
				<data key="d18">
					<y:ViewState>
						<y:Port x:Key="c|view"/>
					</y:ViewState>
				</data>
			</port>
			<port name="p19">
				<data key="d16">
					<y:GraphMLReference ResourceKey="78"/>
				</data>
				<data key="d18">
					<y:ViewState>
						<y:Port x:Key="c|view"/>
					</y:ViewState>
				</data>
			</port>
			<port name="p20">
				<data key="d18">
					<y:ViewState>
						<y:Port x:Key="c|view"/>
					</y:ViewState>
				</data>
			</port>
			<port name="p21">
				<data key="d16">
					<y:GraphMLReference ResourceKey="80"/>
				</data>
				<data key="d18">
					<y:ViewState>
						<y:Port x:Key="c|view"/>
					</y:ViewState>
				</data>
			</port>
			<port name="p22">
				<data key="d16">
					<y:GraphMLReference ResourceKey="81"/>
				</data>
				<data key="d18">
					<y:ViewState>
						<y:Port x:Key="c|view"/>
					</y:ViewState>
				</data>
			</port>
			<port name="p23">
				<data key="d16">
					<y:GraphMLReference ResourceKey="82"/>
				</data>
				<data key="d18">
					<y:ViewState>
						<y:Port x:Key="c|view"/>
					</y:ViewState>
				</data>
			</port>
			<port name="p24">
				<data key="d16">
					<y:GraphMLReference ResourceKey="83"/>
				</data>
				<data key="d18">
					<y:ViewState>
						<y:Port x:Key="c|view"/>
					</y:ViewState>
				</data>
			</port>
			<port name="p25">
				<data key="d16">
					<y:GraphMLReference ResourceKey="84"/>
				</data>
				<data key="d18">
					<y:ViewState>
						<y:Port x:Key="c|view"/>
					</y:ViewState>
				</data>
			</port>
			<port name="p26">
				<data key="d16">
					<y:GraphMLReference ResourceKey="85"/>
				</data>
				<data key="d18">
					<y:ViewState>
						<y:Port x:Key="c|view"/>
					</y:ViewState>
				</data>
			</port>
			<port name="p27">
				<data key="d18">
					<y:ViewState>
						<y:Port x:Key="c|view"/>
					</y:ViewState>
				</data>
			</port>
			<port name="p28">
				<data key="d16">
					<y:GraphMLReference ResourceKey="86"/>
				</data>
				<data key="d18">
					<y:ViewState>
						<y:Port x:Key="c|view"/>
					</y:ViewState>
				</data>
			</port>
			<port name="p29">
				<data key="d16">
					<y:GraphMLReference ResourceKey="87"/>
				</data>
				<data key="d18">
					<y:ViewState>
						<y:Port x:Key="c|view"/>
					</y:ViewState>
				</data>
			</port>
			<port name="p30">
				<data key="d16">
					<y:GraphMLReference ResourceKey="88"/>
				</data>
				<data key="d18">
					<y:ViewState>
						<y:Port x:Key="c|view"/>
					</y:ViewState>
				</data>
			</port>
			<port name="p31">
				<data key="d16">
					<y:GraphMLReference ResourceKey="99"/>
				</data>
				<data key="d18">
					<y:ViewState>
						<y:Port x:Key="c|view"/>
					</y:ViewState>
				</data>
			</port>
			<port name="p32">
				<data key="d16">
					<y:GraphMLReference ResourceKey="112"/>
				</data>
				<data key="d18">
					<y:ViewState>
						<y:Port x:Key="c|view"/>
					</y:ViewState>
				</data>
			</port>
			<port name="p33">
				<data key="d16">
					<y:GraphMLReference ResourceKey="113"/>
				</data>
				<data key="d18">
					<y:ViewState>
						<y:Port x:Key="c|view"/>
					</y:ViewState>
				</data>
			</port>
			<port name="p34">
				<data key="d16">
					<y:GraphMLReference ResourceKey="114"/>
				</data>
				<data key="d18">
					<y:ViewState>
						<y:Port x:Key="c|view"/>
					</y:ViewState>
				</data>
			</port>
			<port name="p35">
				<data key="d16">
					<y:GraphMLReference ResourceKey="121"/>
				</data>
				<data key="d18">
					<y:ViewState>
						<y:Port x:Key="c|view"/>
					</y:ViewState>
				</data>
			</port>
			<port name="p36">
				<data key="d16">
					<y:GraphMLReference ResourceKey="122"/>
				</data>
				<data key="d18">
					<y:ViewState>
						<y:Port x:Key="c|view"/>
					</y:ViewState>
				</data>
			</port>
			<port name="p37">
				<data key="d16">
					<y:GraphMLReference ResourceKey="314"/>
				</data>
				<data key="d18">
					<y:ViewState>
						<y:Port x:Key="c|view"/>
					</y:ViewState>
				</data>
			</port>
			<port name="p38">
				<data key="d16">
					<y:GraphMLReference ResourceKey="315"/>
				</data>
				<data key="d18">
					<y:ViewState>
						<y:Port x:Key="c|view"/>
					</y:ViewState>
				</data>
			</port>
		</node>
		<node id="n56">
			<data key="d0">93</data>
			<data key="d4">
				<x:List>
					<y:Label LayoutParameter="{y:GraphMLReference 2}">
						<y:Label.Text><![CDATA[<h2>Run mafft for every mlstgenes/(genename).fna which also writes the guide trees into mlstgenes/(genename).fna.tree</h2><h2>Write alignments to mlst_aligned/(genename).fna</h2>]]></y:Label.Text>
						<y:Label.Style>
							<yjs:MarkupLabelStyle verticalTextAlignment="CENTER" horizontalTextAlignment="CENTER" font="{y:GraphMLReference 123}" textFill="WHITE"/>
						</y:Label.Style>
					</y:Label>
				</x:List>
			</data>
			<data key="d5">
				<y:RectD X="-240.5625" Y="4140" Width="1050.5625" Height="60"/>
			</data>
			<data key="d7">
				<yjs:ShapeNodeStyle stroke="{y:GraphMLReference 4}" fill="DARK_GREEN"/>
			</data>
			<data key="d8">
				<y:ViewState>
					<y:FolderNodeState x:Key="c|view" Layout="48,-30,252,60">
						<y:FolderNodeState.Labels>
							<y:Label LayoutParameter="{y:GraphMLReference 2}">
								<y:Label.Text>Test</y:Label.Text>
								<y:Label.Style>
									<yjs:DefaultLabelStyle verticalTextAlignment="CENTER" horizontalTextAlignment="CENTER" font="{y:GraphMLReference 5}" textFill="WHITE"/>
								</y:Label.Style>
							</y:Label>
						</y:FolderNodeState.Labels>
					</y:FolderNodeState>
				</y:ViewState>
			</data>
			<port name="p0">
				<data key="d16">
					<y:GraphMLReference ResourceKey="6"/>
				</data>
				<data key="d18">
					<y:ViewState>
						<y:Port x:Key="c|view"/>
					</y:ViewState>
				</data>
			</port>
			<port name="p1">
				<data key="d16">
					<y:GraphMLReference ResourceKey="7"/>
				</data>
				<data key="d18">
					<y:ViewState>
						<y:Port x:Key="c|view"/>
					</y:ViewState>
				</data>
			</port>
			<port name="p2">
				<data key="d16">
					<y:GraphMLReference ResourceKey="8"/>
				</data>
				<data key="d18">
					<y:ViewState>
						<y:Port x:Key="c|view"/>
					</y:ViewState>
				</data>
			</port>
			<port name="p3">
				<data key="d16">
					<y:GraphMLReference ResourceKey="9"/>
				</data>
				<data key="d18">
					<y:ViewState>
						<y:Port x:Key="c|view"/>
					</y:ViewState>
				</data>
			</port>
			<port name="p4">
				<data key="d16">
					<y:GraphMLReference ResourceKey="13"/>
				</data>
				<data key="d18">
					<y:ViewState>
						<y:Port x:Key="c|view"/>
					</y:ViewState>
				</data>
			</port>
			<port name="p5">
				<data key="d16">
					<y:GraphMLReference ResourceKey="14"/>
				</data>
				<data key="d18">
					<y:ViewState>
						<y:Port x:Key="c|view"/>
					</y:ViewState>
				</data>
			</port>
			<port name="p6">
				<data key="d16">
					<y:GraphMLReference ResourceKey="15"/>
				</data>
				<data key="d18">
					<y:ViewState>
						<y:Port x:Key="c|view"/>
					</y:ViewState>
				</data>
			</port>
			<port name="p7">
				<data key="d16">
					<y:GraphMLReference ResourceKey="30"/>
				</data>
				<data key="d18">
					<y:ViewState>
						<y:Port x:Key="c|view"/>
					</y:ViewState>
				</data>
			</port>
			<port name="p8">
				<data key="d16">
					<y:GraphMLReference ResourceKey="31"/>
				</data>
				<data key="d18">
					<y:ViewState>
						<y:Port x:Key="c|view"/>
					</y:ViewState>
				</data>
			</port>
			<port name="p9">
				<data key="d16">
					<y:GraphMLReference ResourceKey="32"/>
				</data>
				<data key="d18">
					<y:ViewState>
						<y:Port x:Key="c|view"/>
					</y:ViewState>
				</data>
			</port>
			<port name="p10">
				<data key="d18">
					<y:ViewState>
						<y:Port x:Key="c|view"/>
					</y:ViewState>
				</data>
			</port>
			<port name="p11">
				<data key="d16">
					<y:GraphMLReference ResourceKey="63"/>
				</data>
				<data key="d18">
					<y:ViewState>
						<y:Port x:Key="c|view"/>
					</y:ViewState>
				</data>
			</port>
			<port name="p12">
				<data key="d18">
					<y:ViewState>
						<y:Port x:Key="c|view"/>
					</y:ViewState>
				</data>
			</port>
			<port name="p13">
				<data key="d16">
					<y:GraphMLReference ResourceKey="68"/>
				</data>
				<data key="d18">
					<y:ViewState>
						<y:Port x:Key="c|view"/>
					</y:ViewState>
				</data>
			</port>
			<port name="p14">
				<data key="d18">
					<y:ViewState>
						<y:Port x:Key="c|view"/>
					</y:ViewState>
				</data>
			</port>
			<port name="p15">
				<data key="d16">
					<y:GraphMLReference ResourceKey="69"/>
				</data>
				<data key="d18">
					<y:ViewState>
						<y:Port x:Key="c|view"/>
					</y:ViewState>
				</data>
			</port>
			<port name="p16">
				<data key="d16">
					<y:GraphMLReference ResourceKey="76"/>
				</data>
				<data key="d18">
					<y:ViewState>
						<y:Port x:Key="c|view"/>
					</y:ViewState>
				</data>
			</port>
			<port name="p17">
				<data key="d16">
					<y:GraphMLReference ResourceKey="98"/>
				</data>
				<data key="d18">
					<y:ViewState>
						<y:Port x:Key="c|view"/>
					</y:ViewState>
				</data>
			</port>
			<port name="p18">
				<data key="d16">
					<y:GraphMLReference ResourceKey="100"/>
				</data>
				<data key="d18">
					<y:ViewState>
						<y:Port x:Key="c|view"/>
					</y:ViewState>
				</data>
			</port>
			<port name="p19">
				<data key="d16">
					<y:GraphMLReference ResourceKey="101"/>
				</data>
				<data key="d18">
					<y:ViewState>
						<y:Port x:Key="c|view"/>
					</y:ViewState>
				</data>
			</port>
			<port name="p20">
				<data key="d16">
					<y:GraphMLReference ResourceKey="110"/>
				</data>
				<data key="d18">
					<y:ViewState>
						<y:Port x:Key="c|view"/>
					</y:ViewState>
				</data>
			</port>
			<port name="p21">
				<data key="d16">
					<y:GraphMLReference ResourceKey="111"/>
				</data>
				<data key="d18">
					<y:ViewState>
						<y:Port x:Key="c|view"/>
					</y:ViewState>
				</data>
			</port>
			<port name="p22">
				<data key="d16">
					<y:GraphMLReference ResourceKey="115"/>
				</data>
				<data key="d18">
					<y:ViewState>
						<y:Port x:Key="c|view"/>
					</y:ViewState>
				</data>
			</port>
			<port name="p23">
				<data key="d16">
					<y:GraphMLReference ResourceKey="119"/>
				</data>
				<data key="d18">
					<y:ViewState>
						<y:Port x:Key="c|view"/>
					</y:ViewState>
				</data>
			</port>
			<port name="p24">
				<data key="d16">
					<y:GraphMLReference ResourceKey="194"/>
				</data>
				<data key="d18">
					<y:ViewState>
						<y:Port x:Key="c|view"/>
					</y:ViewState>
				</data>
			</port>
		</node>
		<node id="n57">
			<data key="d0">94</data>
			<data key="d4">
				<x:List>
					<y:Label LayoutParameter="{y:GraphMLReference 2}">
						<y:Label.Text><![CDATA[<h2>if checkpoint = w1-7b</h2>]]></y:Label.Text>
						<y:Label.Style>
							<yjs:MarkupLabelStyle verticalTextAlignment="CENTER" horizontalTextAlignment="CENTER" font="{y:GraphMLReference 79}" textFill="WHITE"/>
						</y:Label.Style>
					</y:Label>
				</x:List>
			</data>
			<data key="d5">
				<y:RectD X="-540" Y="4380" Width="240" Height="60"/>
			</data>
			<data key="d7">
				<yjs:ShapeNodeStyle stroke="{y:GraphMLReference 4}" fill="{y:GraphMLReference 124}"/>
			</data>
			<data key="d8">
				<y:ViewState>
					<y:FolderNodeState x:Key="c|view" Layout="33,-45,252,60">
						<y:FolderNodeState.Labels>
							<y:Label LayoutParameter="{y:GraphMLReference 2}">
								<y:Label.Text>Test</y:Label.Text>
								<y:Label.Style>
									<yjs:DefaultLabelStyle verticalTextAlignment="CENTER" horizontalTextAlignment="CENTER" font="{y:GraphMLReference 5}" textFill="WHITE"/>
								</y:Label.Style>
							</y:Label>
						</y:FolderNodeState.Labels>
					</y:FolderNodeState>
				</y:ViewState>
			</data>
			<port name="p0">
				<data key="d16">
					<y:GraphMLReference ResourceKey="6"/>
				</data>
				<data key="d18">
					<y:ViewState>
						<y:Port x:Key="c|view"/>
					</y:ViewState>
				</data>
			</port>
			<port name="p1">
				<data key="d16">
					<y:GraphMLReference ResourceKey="7"/>
				</data>
				<data key="d18">
					<y:ViewState>
						<y:Port x:Key="c|view"/>
					</y:ViewState>
				</data>
			</port>
			<port name="p2">
				<data key="d16">
					<y:GraphMLReference ResourceKey="8"/>
				</data>
				<data key="d18">
					<y:ViewState>
						<y:Port x:Key="c|view"/>
					</y:ViewState>
				</data>
			</port>
			<port name="p3">
				<data key="d16">
					<y:GraphMLReference ResourceKey="9"/>
				</data>
				<data key="d18">
					<y:ViewState>
						<y:Port x:Key="c|view"/>
					</y:ViewState>
				</data>
			</port>
			<port name="p4">
				<data key="d16">
					<y:GraphMLReference ResourceKey="13"/>
				</data>
				<data key="d18">
					<y:ViewState>
						<y:Port x:Key="c|view"/>
					</y:ViewState>
				</data>
			</port>
			<port name="p5">
				<data key="d16">
					<y:GraphMLReference ResourceKey="14"/>
				</data>
				<data key="d18">
					<y:ViewState>
						<y:Port x:Key="c|view"/>
					</y:ViewState>
				</data>
			</port>
			<port name="p6">
				<data key="d16">
					<y:GraphMLReference ResourceKey="15"/>
				</data>
				<data key="d18">
					<y:ViewState>
						<y:Port x:Key="c|view"/>
					</y:ViewState>
				</data>
			</port>
			<port name="p7">
				<data key="d16">
					<y:GraphMLReference ResourceKey="30"/>
				</data>
				<data key="d18">
					<y:ViewState>
						<y:Port x:Key="c|view"/>
					</y:ViewState>
				</data>
			</port>
			<port name="p8">
				<data key="d16">
					<y:GraphMLReference ResourceKey="31"/>
				</data>
				<data key="d18">
					<y:ViewState>
						<y:Port x:Key="c|view"/>
					</y:ViewState>
				</data>
			</port>
			<port name="p9">
				<data key="d16">
					<y:GraphMLReference ResourceKey="32"/>
				</data>
				<data key="d18">
					<y:ViewState>
						<y:Port x:Key="c|view"/>
					</y:ViewState>
				</data>
			</port>
			<port name="p10">
				<data key="d16">
					<y:GraphMLReference ResourceKey="33"/>
				</data>
				<data key="d18">
					<y:ViewState>
						<y:Port x:Key="c|view"/>
					</y:ViewState>
				</data>
			</port>
			<port name="p11">
				<data key="d16">
					<y:GraphMLReference ResourceKey="34"/>
				</data>
				<data key="d18">
					<y:ViewState>
						<y:Port x:Key="c|view"/>
					</y:ViewState>
				</data>
			</port>
			<port name="p12">
				<data key="d16">
					<y:GraphMLReference ResourceKey="60"/>
				</data>
				<data key="d18">
					<y:ViewState>
						<y:Port x:Key="c|view"/>
					</y:ViewState>
				</data>
			</port>
			<port name="p13">
				<data key="d16">
					<y:GraphMLReference ResourceKey="61"/>
				</data>
				<data key="d18">
					<y:ViewState>
						<y:Port x:Key="c|view"/>
					</y:ViewState>
				</data>
			</port>
			<port name="p14">
				<data key="d16">
					<y:GraphMLReference ResourceKey="62"/>
				</data>
				<data key="d18">
					<y:ViewState>
						<y:Port x:Key="c|view"/>
					</y:ViewState>
				</data>
			</port>
			<port name="p15">
				<data key="d18">
					<y:ViewState>
						<y:Port x:Key="c|view"/>
					</y:ViewState>
				</data>
			</port>
			<port name="p16">
				<data key="d16">
					<y:GraphMLReference ResourceKey="67"/>
				</data>
				<data key="d18">
					<y:ViewState>
						<y:Port x:Key="c|view"/>
					</y:ViewState>
				</data>
			</port>
			<port name="p17">
				<data key="d18">
					<y:ViewState>
						<y:Port x:Key="c|view"/>
					</y:ViewState>
				</data>
			</port>
			<port name="p18">
				<data key="d16">
					<y:GraphMLReference ResourceKey="77"/>
				</data>
				<data key="d18">
					<y:ViewState>
						<y:Port x:Key="c|view"/>
					</y:ViewState>
				</data>
			</port>
			<port name="p19">
				<data key="d16">
					<y:GraphMLReference ResourceKey="78"/>
				</data>
				<data key="d18">
					<y:ViewState>
						<y:Port x:Key="c|view"/>
					</y:ViewState>
				</data>
			</port>
			<port name="p20">
				<data key="d18">
					<y:ViewState>
						<y:Port x:Key="c|view"/>
					</y:ViewState>
				</data>
			</port>
			<port name="p21">
				<data key="d16">
					<y:GraphMLReference ResourceKey="80"/>
				</data>
				<data key="d18">
					<y:ViewState>
						<y:Port x:Key="c|view"/>
					</y:ViewState>
				</data>
			</port>
			<port name="p22">
				<data key="d16">
					<y:GraphMLReference ResourceKey="81"/>
				</data>
				<data key="d18">
					<y:ViewState>
						<y:Port x:Key="c|view"/>
					</y:ViewState>
				</data>
			</port>
			<port name="p23">
				<data key="d16">
					<y:GraphMLReference ResourceKey="82"/>
				</data>
				<data key="d18">
					<y:ViewState>
						<y:Port x:Key="c|view"/>
					</y:ViewState>
				</data>
			</port>
			<port name="p24">
				<data key="d16">
					<y:GraphMLReference ResourceKey="83"/>
				</data>
				<data key="d18">
					<y:ViewState>
						<y:Port x:Key="c|view"/>
					</y:ViewState>
				</data>
			</port>
			<port name="p25">
				<data key="d16">
					<y:GraphMLReference ResourceKey="84"/>
				</data>
				<data key="d18">
					<y:ViewState>
						<y:Port x:Key="c|view"/>
					</y:ViewState>
				</data>
			</port>
			<port name="p26">
				<data key="d16">
					<y:GraphMLReference ResourceKey="85"/>
				</data>
				<data key="d18">
					<y:ViewState>
						<y:Port x:Key="c|view"/>
					</y:ViewState>
				</data>
			</port>
			<port name="p27">
				<data key="d18">
					<y:ViewState>
						<y:Port x:Key="c|view"/>
					</y:ViewState>
				</data>
			</port>
			<port name="p28">
				<data key="d16">
					<y:GraphMLReference ResourceKey="86"/>
				</data>
				<data key="d18">
					<y:ViewState>
						<y:Port x:Key="c|view"/>
					</y:ViewState>
				</data>
			</port>
			<port name="p29">
				<data key="d16">
					<y:GraphMLReference ResourceKey="87"/>
				</data>
				<data key="d18">
					<y:ViewState>
						<y:Port x:Key="c|view"/>
					</y:ViewState>
				</data>
			</port>
			<port name="p30">
				<data key="d16">
					<y:GraphMLReference ResourceKey="88"/>
				</data>
				<data key="d18">
					<y:ViewState>
						<y:Port x:Key="c|view"/>
					</y:ViewState>
				</data>
			</port>
			<port name="p31">
				<data key="d16">
					<y:GraphMLReference ResourceKey="99"/>
				</data>
				<data key="d18">
					<y:ViewState>
						<y:Port x:Key="c|view"/>
					</y:ViewState>
				</data>
			</port>
			<port name="p32">
				<data key="d16">
					<y:GraphMLReference ResourceKey="112"/>
				</data>
				<data key="d18">
					<y:ViewState>
						<y:Port x:Key="c|view"/>
					</y:ViewState>
				</data>
			</port>
			<port name="p33">
				<data key="d16">
					<y:GraphMLReference ResourceKey="113"/>
				</data>
				<data key="d18">
					<y:ViewState>
						<y:Port x:Key="c|view"/>
					</y:ViewState>
				</data>
			</port>
			<port name="p34">
				<data key="d16">
					<y:GraphMLReference ResourceKey="114"/>
				</data>
				<data key="d18">
					<y:ViewState>
						<y:Port x:Key="c|view"/>
					</y:ViewState>
				</data>
			</port>
			<port name="p35">
				<data key="d16">
					<y:GraphMLReference ResourceKey="116"/>
				</data>
				<data key="d18">
					<y:ViewState>
						<y:Port x:Key="c|view"/>
					</y:ViewState>
				</data>
			</port>
			<port name="p36">
				<data key="d16">
					<y:GraphMLReference ResourceKey="117"/>
				</data>
				<data key="d18">
					<y:ViewState>
						<y:Port x:Key="c|view"/>
					</y:ViewState>
				</data>
			</port>
			<port name="p37">
				<data key="d16">
					<y:GraphMLReference ResourceKey="118"/>
				</data>
				<data key="d18">
					<y:ViewState>
						<y:Port x:Key="c|view"/>
					</y:ViewState>
				</data>
			</port>
			<port name="p38">
				<data key="d16">
					<y:GraphMLReference ResourceKey="125"/>
				</data>
				<data key="d18">
					<y:ViewState>
						<y:Port x:Key="c|view"/>
					</y:ViewState>
				</data>
			</port>
			<port name="p39">
				<data key="d16">
					<y:FreeNodePortLocationModelParameter Ratio="0.004132231404958664,0.5"/>
				</data>
				<data key="d18">
					<y:ViewState>
						<y:Port x:Key="c|view"/>
					</y:ViewState>
				</data>
			</port>
		</node>
		<node id="n58">
			<data key="d0">95</data>
			<data key="d4">
				<x:List>
					<y:Label LayoutParameter="{y:GraphMLReference 2}">
						<y:Label.Text><![CDATA[<h2>screenmlst()</h2><h2>if initial argument --filtmlst=True (default False)</h2>]]></y:Label.Text>
						<y:Label.Style>
							<yjs:MarkupLabelStyle verticalTextAlignment="CENTER" horizontalTextAlignment="CENTER" font="{y:GraphMLReference 79}" textFill="WHITE"/>
						</y:Label.Style>
					</y:Label>
				</x:List>
			</data>
			<data key="d5">
				<y:RectD X="-360" Y="4500" Width="450" Height="60"/>
			</data>
			<data key="d7">
				<yjs:ShapeNodeStyle stroke="{y:GraphMLReference 4}" fill="RED"/>
			</data>
			<data key="d8">
				<y:ViewState>
					<y:FolderNodeState x:Key="c|view" Layout="48,-30,252,60">
						<y:FolderNodeState.Labels>
							<y:Label LayoutParameter="{y:GraphMLReference 2}">
								<y:Label.Text>Test</y:Label.Text>
								<y:Label.Style>
									<yjs:DefaultLabelStyle verticalTextAlignment="CENTER" horizontalTextAlignment="CENTER" font="{y:GraphMLReference 5}" textFill="WHITE"/>
								</y:Label.Style>
							</y:Label>
						</y:FolderNodeState.Labels>
					</y:FolderNodeState>
				</y:ViewState>
			</data>
			<port name="p0">
				<data key="d16">
					<y:GraphMLReference ResourceKey="6"/>
				</data>
				<data key="d18">
					<y:ViewState>
						<y:Port x:Key="c|view"/>
					</y:ViewState>
				</data>
			</port>
			<port name="p1">
				<data key="d16">
					<y:GraphMLReference ResourceKey="7"/>
				</data>
				<data key="d18">
					<y:ViewState>
						<y:Port x:Key="c|view"/>
					</y:ViewState>
				</data>
			</port>
			<port name="p2">
				<data key="d16">
					<y:GraphMLReference ResourceKey="8"/>
				</data>
				<data key="d18">
					<y:ViewState>
						<y:Port x:Key="c|view"/>
					</y:ViewState>
				</data>
			</port>
			<port name="p3">
				<data key="d16">
					<y:GraphMLReference ResourceKey="9"/>
				</data>
				<data key="d18">
					<y:ViewState>
						<y:Port x:Key="c|view"/>
					</y:ViewState>
				</data>
			</port>
			<port name="p4">
				<data key="d16">
					<y:GraphMLReference ResourceKey="13"/>
				</data>
				<data key="d18">
					<y:ViewState>
						<y:Port x:Key="c|view"/>
					</y:ViewState>
				</data>
			</port>
			<port name="p5">
				<data key="d16">
					<y:GraphMLReference ResourceKey="14"/>
				</data>
				<data key="d18">
					<y:ViewState>
						<y:Port x:Key="c|view"/>
					</y:ViewState>
				</data>
			</port>
			<port name="p6">
				<data key="d16">
					<y:GraphMLReference ResourceKey="15"/>
				</data>
				<data key="d18">
					<y:ViewState>
						<y:Port x:Key="c|view"/>
					</y:ViewState>
				</data>
			</port>
			<port name="p7">
				<data key="d16">
					<y:GraphMLReference ResourceKey="30"/>
				</data>
				<data key="d18">
					<y:ViewState>
						<y:Port x:Key="c|view"/>
					</y:ViewState>
				</data>
			</port>
			<port name="p8">
				<data key="d16">
					<y:GraphMLReference ResourceKey="31"/>
				</data>
				<data key="d18">
					<y:ViewState>
						<y:Port x:Key="c|view"/>
					</y:ViewState>
				</data>
			</port>
			<port name="p9">
				<data key="d16">
					<y:GraphMLReference ResourceKey="32"/>
				</data>
				<data key="d18">
					<y:ViewState>
						<y:Port x:Key="c|view"/>
					</y:ViewState>
				</data>
			</port>
			<port name="p10">
				<data key="d16">
					<y:GraphMLReference ResourceKey="33"/>
				</data>
				<data key="d18">
					<y:ViewState>
						<y:Port x:Key="c|view"/>
					</y:ViewState>
				</data>
			</port>
			<port name="p11">
				<data key="d16">
					<y:GraphMLReference ResourceKey="34"/>
				</data>
				<data key="d18">
					<y:ViewState>
						<y:Port x:Key="c|view"/>
					</y:ViewState>
				</data>
			</port>
			<port name="p12">
				<data key="d16">
					<y:GraphMLReference ResourceKey="60"/>
				</data>
				<data key="d18">
					<y:ViewState>
						<y:Port x:Key="c|view"/>
					</y:ViewState>
				</data>
			</port>
			<port name="p13">
				<data key="d16">
					<y:GraphMLReference ResourceKey="61"/>
				</data>
				<data key="d18">
					<y:ViewState>
						<y:Port x:Key="c|view"/>
					</y:ViewState>
				</data>
			</port>
			<port name="p14">
				<data key="d16">
					<y:GraphMLReference ResourceKey="62"/>
				</data>
				<data key="d18">
					<y:ViewState>
						<y:Port x:Key="c|view"/>
					</y:ViewState>
				</data>
			</port>
			<port name="p15">
				<data key="d18">
					<y:ViewState>
						<y:Port x:Key="c|view"/>
					</y:ViewState>
				</data>
			</port>
			<port name="p16">
				<data key="d16">
					<y:GraphMLReference ResourceKey="67"/>
				</data>
				<data key="d18">
					<y:ViewState>
						<y:Port x:Key="c|view"/>
					</y:ViewState>
				</data>
			</port>
			<port name="p17">
				<data key="d18">
					<y:ViewState>
						<y:Port x:Key="c|view"/>
					</y:ViewState>
				</data>
			</port>
			<port name="p18">
				<data key="d16">
					<y:GraphMLReference ResourceKey="77"/>
				</data>
				<data key="d18">
					<y:ViewState>
						<y:Port x:Key="c|view"/>
					</y:ViewState>
				</data>
			</port>
			<port name="p19">
				<data key="d16">
					<y:GraphMLReference ResourceKey="78"/>
				</data>
				<data key="d18">
					<y:ViewState>
						<y:Port x:Key="c|view"/>
					</y:ViewState>
				</data>
			</port>
			<port name="p20">
				<data key="d18">
					<y:ViewState>
						<y:Port x:Key="c|view"/>
					</y:ViewState>
				</data>
			</port>
			<port name="p21">
				<data key="d16">
					<y:GraphMLReference ResourceKey="80"/>
				</data>
				<data key="d18">
					<y:ViewState>
						<y:Port x:Key="c|view"/>
					</y:ViewState>
				</data>
			</port>
			<port name="p22">
				<data key="d16">
					<y:GraphMLReference ResourceKey="81"/>
				</data>
				<data key="d18">
					<y:ViewState>
						<y:Port x:Key="c|view"/>
					</y:ViewState>
				</data>
			</port>
			<port name="p23">
				<data key="d16">
					<y:GraphMLReference ResourceKey="82"/>
				</data>
				<data key="d18">
					<y:ViewState>
						<y:Port x:Key="c|view"/>
					</y:ViewState>
				</data>
			</port>
			<port name="p24">
				<data key="d16">
					<y:GraphMLReference ResourceKey="83"/>
				</data>
				<data key="d18">
					<y:ViewState>
						<y:Port x:Key="c|view"/>
					</y:ViewState>
				</data>
			</port>
			<port name="p25">
				<data key="d16">
					<y:GraphMLReference ResourceKey="84"/>
				</data>
				<data key="d18">
					<y:ViewState>
						<y:Port x:Key="c|view"/>
					</y:ViewState>
				</data>
			</port>
			<port name="p26">
				<data key="d16">
					<y:GraphMLReference ResourceKey="85"/>
				</data>
				<data key="d18">
					<y:ViewState>
						<y:Port x:Key="c|view"/>
					</y:ViewState>
				</data>
			</port>
			<port name="p27">
				<data key="d18">
					<y:ViewState>
						<y:Port x:Key="c|view"/>
					</y:ViewState>
				</data>
			</port>
			<port name="p28">
				<data key="d16">
					<y:GraphMLReference ResourceKey="86"/>
				</data>
				<data key="d18">
					<y:ViewState>
						<y:Port x:Key="c|view"/>
					</y:ViewState>
				</data>
			</port>
			<port name="p29">
				<data key="d16">
					<y:GraphMLReference ResourceKey="87"/>
				</data>
				<data key="d18">
					<y:ViewState>
						<y:Port x:Key="c|view"/>
					</y:ViewState>
				</data>
			</port>
			<port name="p30">
				<data key="d16">
					<y:GraphMLReference ResourceKey="88"/>
				</data>
				<data key="d18">
					<y:ViewState>
						<y:Port x:Key="c|view"/>
					</y:ViewState>
				</data>
			</port>
			<port name="p31">
				<data key="d16">
					<y:GraphMLReference ResourceKey="99"/>
				</data>
				<data key="d18">
					<y:ViewState>
						<y:Port x:Key="c|view"/>
					</y:ViewState>
				</data>
			</port>
			<port name="p32">
				<data key="d16">
					<y:GraphMLReference ResourceKey="112"/>
				</data>
				<data key="d18">
					<y:ViewState>
						<y:Port x:Key="c|view"/>
					</y:ViewState>
				</data>
			</port>
			<port name="p33">
				<data key="d16">
					<y:GraphMLReference ResourceKey="113"/>
				</data>
				<data key="d18">
					<y:ViewState>
						<y:Port x:Key="c|view"/>
					</y:ViewState>
				</data>
			</port>
			<port name="p34">
				<data key="d16">
					<y:GraphMLReference ResourceKey="114"/>
				</data>
				<data key="d18">
					<y:ViewState>
						<y:Port x:Key="c|view"/>
					</y:ViewState>
				</data>
			</port>
			<port name="p35">
				<data key="d16">
					<y:GraphMLReference ResourceKey="116"/>
				</data>
				<data key="d18">
					<y:ViewState>
						<y:Port x:Key="c|view"/>
					</y:ViewState>
				</data>
			</port>
			<port name="p36">
				<data key="d16">
					<y:GraphMLReference ResourceKey="117"/>
				</data>
				<data key="d18">
					<y:ViewState>
						<y:Port x:Key="c|view"/>
					</y:ViewState>
				</data>
			</port>
			<port name="p37">
				<data key="d16">
					<y:GraphMLReference ResourceKey="118"/>
				</data>
				<data key="d18">
					<y:ViewState>
						<y:Port x:Key="c|view"/>
					</y:ViewState>
				</data>
			</port>
			<port name="p38">
				<data key="d16">
					<y:GraphMLReference ResourceKey="126"/>
				</data>
				<data key="d18">
					<y:ViewState>
						<y:Port x:Key="c|view"/>
					</y:ViewState>
				</data>
			</port>
			<port name="p39">
				<data key="d16">
					<y:GraphMLReference ResourceKey="127"/>
				</data>
				<data key="d18">
					<y:ViewState>
						<y:Port x:Key="c|view"/>
					</y:ViewState>
				</data>
			</port>
			<port name="p40">
				<data key="d16">
					<y:GraphMLReference ResourceKey="128"/>
				</data>
				<data key="d18">
					<y:ViewState>
						<y:Port x:Key="c|view"/>
					</y:ViewState>
				</data>
			</port>
			<port name="p41">
				<data key="d16">
					<y:GraphMLReference ResourceKey="129"/>
				</data>
				<data key="d18">
					<y:ViewState>
						<y:Port x:Key="c|view"/>
					</y:ViewState>
				</data>
			</port>
		</node>
		<node id="n59">
			<data key="d0">97</data>
			<data key="d4">
				<x:List>
					<y:Label LayoutParameter="{y:GraphMLReference 2}">
						<y:Label.Text><![CDATA[<h2>Calculate Robinson-Foulds with iqtree on all guide trees in mlstgenes/</h2><h2>Remove all genes outside 1 STD of mean of all distances as long as at least 50 genes remain</h2><h2>Rename removed genes in mlst_aligned/(genename).fna as (genename).removed</h2><h2>Write stats in mlst_aligned/removedsummary.tsv</h2>]]></y:Label.Text>
						<y:Label.Style>
							<yjs:MarkupLabelStyle verticalTextAlignment="CENTER" horizontalTextAlignment="CENTER" font="{y:GraphMLReference 135}" textFill="WHITE"/>
						</y:Label.Style>
					</y:Label>
				</x:List>
			</data>
			<data key="d5">
				<y:RectD X="-360" Y="4620" Width="870" Height="150"/>
			</data>
			<data key="d7">
				<yjs:ShapeNodeStyle stroke="{y:GraphMLReference 4}" fill="DARK_GREEN"/>
			</data>
			<data key="d8">
				<y:ViewState>
					<y:FolderNodeState x:Key="c|view" Layout="63,-15,252,60">
						<y:FolderNodeState.Labels>
							<y:Label LayoutParameter="{y:GraphMLReference 2}">
								<y:Label.Text>Test</y:Label.Text>
								<y:Label.Style>
									<yjs:DefaultLabelStyle verticalTextAlignment="CENTER" horizontalTextAlignment="CENTER" font="{y:GraphMLReference 5}" textFill="WHITE"/>
								</y:Label.Style>
							</y:Label>
						</y:FolderNodeState.Labels>
					</y:FolderNodeState>
				</y:ViewState>
			</data>
			<port name="p0">
				<data key="d16">
					<y:GraphMLReference ResourceKey="6"/>
				</data>
				<data key="d18">
					<y:ViewState>
						<y:Port x:Key="c|view"/>
					</y:ViewState>
				</data>
			</port>
			<port name="p1">
				<data key="d16">
					<y:GraphMLReference ResourceKey="7"/>
				</data>
				<data key="d18">
					<y:ViewState>
						<y:Port x:Key="c|view"/>
					</y:ViewState>
				</data>
			</port>
			<port name="p2">
				<data key="d16">
					<y:GraphMLReference ResourceKey="8"/>
				</data>
				<data key="d18">
					<y:ViewState>
						<y:Port x:Key="c|view"/>
					</y:ViewState>
				</data>
			</port>
			<port name="p3">
				<data key="d16">
					<y:GraphMLReference ResourceKey="9"/>
				</data>
				<data key="d18">
					<y:ViewState>
						<y:Port x:Key="c|view"/>
					</y:ViewState>
				</data>
			</port>
			<port name="p4">
				<data key="d16">
					<y:GraphMLReference ResourceKey="13"/>
				</data>
				<data key="d18">
					<y:ViewState>
						<y:Port x:Key="c|view"/>
					</y:ViewState>
				</data>
			</port>
			<port name="p5">
				<data key="d16">
					<y:GraphMLReference ResourceKey="14"/>
				</data>
				<data key="d18">
					<y:ViewState>
						<y:Port x:Key="c|view"/>
					</y:ViewState>
				</data>
			</port>
			<port name="p6">
				<data key="d16">
					<y:GraphMLReference ResourceKey="15"/>
				</data>
				<data key="d18">
					<y:ViewState>
						<y:Port x:Key="c|view"/>
					</y:ViewState>
				</data>
			</port>
			<port name="p7">
				<data key="d16">
					<y:GraphMLReference ResourceKey="30"/>
				</data>
				<data key="d18">
					<y:ViewState>
						<y:Port x:Key="c|view"/>
					</y:ViewState>
				</data>
			</port>
			<port name="p8">
				<data key="d16">
					<y:GraphMLReference ResourceKey="31"/>
				</data>
				<data key="d18">
					<y:ViewState>
						<y:Port x:Key="c|view"/>
					</y:ViewState>
				</data>
			</port>
			<port name="p9">
				<data key="d16">
					<y:GraphMLReference ResourceKey="32"/>
				</data>
				<data key="d18">
					<y:ViewState>
						<y:Port x:Key="c|view"/>
					</y:ViewState>
				</data>
			</port>
			<port name="p10">
				<data key="d18">
					<y:ViewState>
						<y:Port x:Key="c|view"/>
					</y:ViewState>
				</data>
			</port>
			<port name="p11">
				<data key="d16">
					<y:GraphMLReference ResourceKey="63"/>
				</data>
				<data key="d18">
					<y:ViewState>
						<y:Port x:Key="c|view"/>
					</y:ViewState>
				</data>
			</port>
			<port name="p12">
				<data key="d18">
					<y:ViewState>
						<y:Port x:Key="c|view"/>
					</y:ViewState>
				</data>
			</port>
			<port name="p13">
				<data key="d16">
					<y:GraphMLReference ResourceKey="68"/>
				</data>
				<data key="d18">
					<y:ViewState>
						<y:Port x:Key="c|view"/>
					</y:ViewState>
				</data>
			</port>
			<port name="p14">
				<data key="d18">
					<y:ViewState>
						<y:Port x:Key="c|view"/>
					</y:ViewState>
				</data>
			</port>
			<port name="p15">
				<data key="d16">
					<y:GraphMLReference ResourceKey="69"/>
				</data>
				<data key="d18">
					<y:ViewState>
						<y:Port x:Key="c|view"/>
					</y:ViewState>
				</data>
			</port>
			<port name="p16">
				<data key="d16">
					<y:GraphMLReference ResourceKey="76"/>
				</data>
				<data key="d18">
					<y:ViewState>
						<y:Port x:Key="c|view"/>
					</y:ViewState>
				</data>
			</port>
			<port name="p17">
				<data key="d16">
					<y:GraphMLReference ResourceKey="98"/>
				</data>
				<data key="d18">
					<y:ViewState>
						<y:Port x:Key="c|view"/>
					</y:ViewState>
				</data>
			</port>
			<port name="p18">
				<data key="d16">
					<y:GraphMLReference ResourceKey="100"/>
				</data>
				<data key="d18">
					<y:ViewState>
						<y:Port x:Key="c|view"/>
					</y:ViewState>
				</data>
			</port>
			<port name="p19">
				<data key="d16">
					<y:GraphMLReference ResourceKey="101"/>
				</data>
				<data key="d18">
					<y:ViewState>
						<y:Port x:Key="c|view"/>
					</y:ViewState>
				</data>
			</port>
			<port name="p20">
				<data key="d16">
					<y:GraphMLReference ResourceKey="110"/>
				</data>
				<data key="d18">
					<y:ViewState>
						<y:Port x:Key="c|view"/>
					</y:ViewState>
				</data>
			</port>
			<port name="p21">
				<data key="d16">
					<y:GraphMLReference ResourceKey="111"/>
				</data>
				<data key="d18">
					<y:ViewState>
						<y:Port x:Key="c|view"/>
					</y:ViewState>
				</data>
			</port>
			<port name="p22">
				<data key="d16">
					<y:GraphMLReference ResourceKey="115"/>
				</data>
				<data key="d18">
					<y:ViewState>
						<y:Port x:Key="c|view"/>
					</y:ViewState>
				</data>
			</port>
			<port name="p23">
				<data key="d16">
					<y:GraphMLReference ResourceKey="119"/>
				</data>
				<data key="d18">
					<y:ViewState>
						<y:Port x:Key="c|view"/>
					</y:ViewState>
				</data>
			</port>
			<port name="p24">
				<data key="d16">
					<y:GraphMLReference ResourceKey="136"/>
				</data>
				<data key="d18">
					<y:ViewState>
						<y:Port x:Key="c|view"/>
					</y:ViewState>
				</data>
			</port>
		</node>
		<node id="n60">
			<data key="d0">98</data>
			<data key="d4">
				<x:List>
					<y:Label LayoutParameter="{y:GraphMLReference 2}">
						<y:Label.Text><![CDATA[<h2>processmlst()</h2><h2>with trim=True</h2>]]></y:Label.Text>
						<y:Label.Style>
							<yjs:MarkupLabelStyle verticalTextAlignment="CENTER" horizontalTextAlignment="CENTER" font="{y:GraphMLReference 79}" textFill="WHITE"/>
						</y:Label.Style>
					</y:Label>
				</x:List>
			</data>
			<data key="d5">
				<y:RectD X="-360" Y="4830" Width="240" Height="60"/>
			</data>
			<data key="d7">
				<yjs:ShapeNodeStyle stroke="{y:GraphMLReference 4}" fill="RED"/>
			</data>
			<data key="d8">
				<y:ViewState>
					<y:FolderNodeState x:Key="c|view" Layout="33,-45,252,60">
						<y:FolderNodeState.Labels>
							<y:Label LayoutParameter="{y:GraphMLReference 2}">
								<y:Label.Text>Test</y:Label.Text>
								<y:Label.Style>
									<yjs:DefaultLabelStyle verticalTextAlignment="CENTER" horizontalTextAlignment="CENTER" font="{y:GraphMLReference 5}" textFill="WHITE"/>
								</y:Label.Style>
							</y:Label>
						</y:FolderNodeState.Labels>
					</y:FolderNodeState>
				</y:ViewState>
			</data>
			<port name="p0">
				<data key="d16">
					<y:GraphMLReference ResourceKey="6"/>
				</data>
				<data key="d18">
					<y:ViewState>
						<y:Port x:Key="c|view"/>
					</y:ViewState>
				</data>
			</port>
			<port name="p1">
				<data key="d16">
					<y:GraphMLReference ResourceKey="7"/>
				</data>
				<data key="d18">
					<y:ViewState>
						<y:Port x:Key="c|view"/>
					</y:ViewState>
				</data>
			</port>
			<port name="p2">
				<data key="d16">
					<y:GraphMLReference ResourceKey="8"/>
				</data>
				<data key="d18">
					<y:ViewState>
						<y:Port x:Key="c|view"/>
					</y:ViewState>
				</data>
			</port>
			<port name="p3">
				<data key="d16">
					<y:GraphMLReference ResourceKey="9"/>
				</data>
				<data key="d18">
					<y:ViewState>
						<y:Port x:Key="c|view"/>
					</y:ViewState>
				</data>
			</port>
			<port name="p4">
				<data key="d16">
					<y:GraphMLReference ResourceKey="13"/>
				</data>
				<data key="d18">
					<y:ViewState>
						<y:Port x:Key="c|view"/>
					</y:ViewState>
				</data>
			</port>
			<port name="p5">
				<data key="d16">
					<y:GraphMLReference ResourceKey="14"/>
				</data>
				<data key="d18">
					<y:ViewState>
						<y:Port x:Key="c|view"/>
					</y:ViewState>
				</data>
			</port>
			<port name="p6">
				<data key="d16">
					<y:GraphMLReference ResourceKey="15"/>
				</data>
				<data key="d18">
					<y:ViewState>
						<y:Port x:Key="c|view"/>
					</y:ViewState>
				</data>
			</port>
			<port name="p7">
				<data key="d16">
					<y:GraphMLReference ResourceKey="30"/>
				</data>
				<data key="d18">
					<y:ViewState>
						<y:Port x:Key="c|view"/>
					</y:ViewState>
				</data>
			</port>
			<port name="p8">
				<data key="d16">
					<y:GraphMLReference ResourceKey="31"/>
				</data>
				<data key="d18">
					<y:ViewState>
						<y:Port x:Key="c|view"/>
					</y:ViewState>
				</data>
			</port>
			<port name="p9">
				<data key="d16">
					<y:GraphMLReference ResourceKey="32"/>
				</data>
				<data key="d18">
					<y:ViewState>
						<y:Port x:Key="c|view"/>
					</y:ViewState>
				</data>
			</port>
			<port name="p10">
				<data key="d16">
					<y:GraphMLReference ResourceKey="33"/>
				</data>
				<data key="d18">
					<y:ViewState>
						<y:Port x:Key="c|view"/>
					</y:ViewState>
				</data>
			</port>
			<port name="p11">
				<data key="d16">
					<y:GraphMLReference ResourceKey="34"/>
				</data>
				<data key="d18">
					<y:ViewState>
						<y:Port x:Key="c|view"/>
					</y:ViewState>
				</data>
			</port>
			<port name="p12">
				<data key="d16">
					<y:GraphMLReference ResourceKey="60"/>
				</data>
				<data key="d18">
					<y:ViewState>
						<y:Port x:Key="c|view"/>
					</y:ViewState>
				</data>
			</port>
			<port name="p13">
				<data key="d16">
					<y:GraphMLReference ResourceKey="61"/>
				</data>
				<data key="d18">
					<y:ViewState>
						<y:Port x:Key="c|view"/>
					</y:ViewState>
				</data>
			</port>
			<port name="p14">
				<data key="d16">
					<y:GraphMLReference ResourceKey="62"/>
				</data>
				<data key="d18">
					<y:ViewState>
						<y:Port x:Key="c|view"/>
					</y:ViewState>
				</data>
			</port>
			<port name="p15">
				<data key="d18">
					<y:ViewState>
						<y:Port x:Key="c|view"/>
					</y:ViewState>
				</data>
			</port>
			<port name="p16">
				<data key="d16">
					<y:GraphMLReference ResourceKey="67"/>
				</data>
				<data key="d18">
					<y:ViewState>
						<y:Port x:Key="c|view"/>
					</y:ViewState>
				</data>
			</port>
			<port name="p17">
				<data key="d18">
					<y:ViewState>
						<y:Port x:Key="c|view"/>
					</y:ViewState>
				</data>
			</port>
			<port name="p18">
				<data key="d16">
					<y:GraphMLReference ResourceKey="77"/>
				</data>
				<data key="d18">
					<y:ViewState>
						<y:Port x:Key="c|view"/>
					</y:ViewState>
				</data>
			</port>
			<port name="p19">
				<data key="d16">
					<y:GraphMLReference ResourceKey="78"/>
				</data>
				<data key="d18">
					<y:ViewState>
						<y:Port x:Key="c|view"/>
					</y:ViewState>
				</data>
			</port>
			<port name="p20">
				<data key="d18">
					<y:ViewState>
						<y:Port x:Key="c|view"/>
					</y:ViewState>
				</data>
			</port>
			<port name="p21">
				<data key="d16">
					<y:GraphMLReference ResourceKey="80"/>
				</data>
				<data key="d18">
					<y:ViewState>
						<y:Port x:Key="c|view"/>
					</y:ViewState>
				</data>
			</port>
			<port name="p22">
				<data key="d16">
					<y:GraphMLReference ResourceKey="81"/>
				</data>
				<data key="d18">
					<y:ViewState>
						<y:Port x:Key="c|view"/>
					</y:ViewState>
				</data>
			</port>
			<port name="p23">
				<data key="d16">
					<y:GraphMLReference ResourceKey="82"/>
				</data>
				<data key="d18">
					<y:ViewState>
						<y:Port x:Key="c|view"/>
					</y:ViewState>
				</data>
			</port>
			<port name="p24">
				<data key="d16">
					<y:GraphMLReference ResourceKey="83"/>
				</data>
				<data key="d18">
					<y:ViewState>
						<y:Port x:Key="c|view"/>
					</y:ViewState>
				</data>
			</port>
			<port name="p25">
				<data key="d16">
					<y:GraphMLReference ResourceKey="84"/>
				</data>
				<data key="d18">
					<y:ViewState>
						<y:Port x:Key="c|view"/>
					</y:ViewState>
				</data>
			</port>
			<port name="p26">
				<data key="d16">
					<y:GraphMLReference ResourceKey="85"/>
				</data>
				<data key="d18">
					<y:ViewState>
						<y:Port x:Key="c|view"/>
					</y:ViewState>
				</data>
			</port>
			<port name="p27">
				<data key="d18">
					<y:ViewState>
						<y:Port x:Key="c|view"/>
					</y:ViewState>
				</data>
			</port>
			<port name="p28">
				<data key="d16">
					<y:GraphMLReference ResourceKey="86"/>
				</data>
				<data key="d18">
					<y:ViewState>
						<y:Port x:Key="c|view"/>
					</y:ViewState>
				</data>
			</port>
			<port name="p29">
				<data key="d16">
					<y:GraphMLReference ResourceKey="87"/>
				</data>
				<data key="d18">
					<y:ViewState>
						<y:Port x:Key="c|view"/>
					</y:ViewState>
				</data>
			</port>
			<port name="p30">
				<data key="d16">
					<y:GraphMLReference ResourceKey="88"/>
				</data>
				<data key="d18">
					<y:ViewState>
						<y:Port x:Key="c|view"/>
					</y:ViewState>
				</data>
			</port>
			<port name="p31">
				<data key="d16">
					<y:GraphMLReference ResourceKey="99"/>
				</data>
				<data key="d18">
					<y:ViewState>
						<y:Port x:Key="c|view"/>
					</y:ViewState>
				</data>
			</port>
			<port name="p32">
				<data key="d16">
					<y:GraphMLReference ResourceKey="112"/>
				</data>
				<data key="d18">
					<y:ViewState>
						<y:Port x:Key="c|view"/>
					</y:ViewState>
				</data>
			</port>
			<port name="p33">
				<data key="d16">
					<y:GraphMLReference ResourceKey="113"/>
				</data>
				<data key="d18">
					<y:ViewState>
						<y:Port x:Key="c|view"/>
					</y:ViewState>
				</data>
			</port>
			<port name="p34">
				<data key="d16">
					<y:GraphMLReference ResourceKey="114"/>
				</data>
				<data key="d18">
					<y:ViewState>
						<y:Port x:Key="c|view"/>
					</y:ViewState>
				</data>
			</port>
			<port name="p35">
				<data key="d16">
					<y:GraphMLReference ResourceKey="116"/>
				</data>
				<data key="d18">
					<y:ViewState>
						<y:Port x:Key="c|view"/>
					</y:ViewState>
				</data>
			</port>
			<port name="p36">
				<data key="d16">
					<y:GraphMLReference ResourceKey="117"/>
				</data>
				<data key="d18">
					<y:ViewState>
						<y:Port x:Key="c|view"/>
					</y:ViewState>
				</data>
			</port>
			<port name="p37">
				<data key="d16">
					<y:GraphMLReference ResourceKey="120"/>
				</data>
				<data key="d18">
					<y:ViewState>
						<y:Port x:Key="c|view"/>
					</y:ViewState>
				</data>
			</port>
			<port name="p38">
				<data key="d16">
					<y:GraphMLReference ResourceKey="183"/>
				</data>
				<data key="d18">
					<y:ViewState>
						<y:Port x:Key="c|view"/>
					</y:ViewState>
				</data>
			</port>
			<port name="p39">
				<data key="d16">
					<y:GraphMLReference ResourceKey="184"/>
				</data>
				<data key="d18">
					<y:ViewState>
						<y:Port x:Key="c|view"/>
					</y:ViewState>
				</data>
			</port>
			<port name="p40">
				<data key="d16">
					<y:GraphMLReference ResourceKey="185"/>
				</data>
				<data key="d18">
					<y:ViewState>
						<y:Port x:Key="c|view"/>
					</y:ViewState>
				</data>
			</port>
			<port name="p41">
				<data key="d16">
					<y:GraphMLReference ResourceKey="186"/>
				</data>
				<data key="d18">
					<y:ViewState>
						<y:Port x:Key="c|view"/>
					</y:ViewState>
				</data>
			</port>
			<port name="p42">
				<data key="d16">
					<y:GraphMLReference ResourceKey="187"/>
				</data>
				<data key="d18">
					<y:ViewState>
						<y:Port x:Key="c|view"/>
					</y:ViewState>
				</data>
			</port>
			<port name="p43">
				<data key="d16">
					<y:FreeNodePortLocationModelParameter Ratio="0.5,0.9838709677419355"/>
				</data>
				<data key="d18">
					<y:ViewState>
						<y:Port x:Key="c|view"/>
					</y:ViewState>
				</data>
			</port>
		</node>
		<node id="n61">
			<data key="d0">99</data>
			<data key="d4">
				<x:List>
					<y:Label LayoutParameter="{y:GraphMLReference 2}">
						<y:Label.Text>&lt;h2&gt;runtrimal()&lt;/h2&gt;</y:Label.Text>
						<y:Label.Style>
							<yjs:MarkupLabelStyle verticalTextAlignment="CENTER" horizontalTextAlignment="CENTER" font="{y:GraphMLReference 79}" textFill="WHITE"/>
						</y:Label.Style>
					</y:Label>
				</x:List>
			</data>
			<data key="d5">
				<y:RectD X="-180" Y="4950" Width="240" Height="60"/>
			</data>
			<data key="d7">
				<yjs:ShapeNodeStyle stroke="{y:GraphMLReference 4}" fill="RED"/>
			</data>
			<data key="d8">
				<y:ViewState>
					<y:FolderNodeState x:Key="c|view" Layout="48,-30,252,60">
						<y:FolderNodeState.Labels>
							<y:Label LayoutParameter="{y:GraphMLReference 2}">
								<y:Label.Text>Test</y:Label.Text>
								<y:Label.Style>
									<yjs:DefaultLabelStyle verticalTextAlignment="CENTER" horizontalTextAlignment="CENTER" font="{y:GraphMLReference 5}" textFill="WHITE"/>
								</y:Label.Style>
							</y:Label>
						</y:FolderNodeState.Labels>
					</y:FolderNodeState>
				</y:ViewState>
			</data>
			<port name="p0">
				<data key="d16">
					<y:GraphMLReference ResourceKey="6"/>
				</data>
				<data key="d18">
					<y:ViewState>
						<y:Port x:Key="c|view"/>
					</y:ViewState>
				</data>
			</port>
			<port name="p1">
				<data key="d16">
					<y:GraphMLReference ResourceKey="7"/>
				</data>
				<data key="d18">
					<y:ViewState>
						<y:Port x:Key="c|view"/>
					</y:ViewState>
				</data>
			</port>
			<port name="p2">
				<data key="d16">
					<y:GraphMLReference ResourceKey="8"/>
				</data>
				<data key="d18">
					<y:ViewState>
						<y:Port x:Key="c|view"/>
					</y:ViewState>
				</data>
			</port>
			<port name="p3">
				<data key="d16">
					<y:GraphMLReference ResourceKey="9"/>
				</data>
				<data key="d18">
					<y:ViewState>
						<y:Port x:Key="c|view"/>
					</y:ViewState>
				</data>
			</port>
			<port name="p4">
				<data key="d16">
					<y:GraphMLReference ResourceKey="13"/>
				</data>
				<data key="d18">
					<y:ViewState>
						<y:Port x:Key="c|view"/>
					</y:ViewState>
				</data>
			</port>
			<port name="p5">
				<data key="d16">
					<y:GraphMLReference ResourceKey="14"/>
				</data>
				<data key="d18">
					<y:ViewState>
						<y:Port x:Key="c|view"/>
					</y:ViewState>
				</data>
			</port>
			<port name="p6">
				<data key="d16">
					<y:GraphMLReference ResourceKey="15"/>
				</data>
				<data key="d18">
					<y:ViewState>
						<y:Port x:Key="c|view"/>
					</y:ViewState>
				</data>
			</port>
			<port name="p7">
				<data key="d16">
					<y:GraphMLReference ResourceKey="30"/>
				</data>
				<data key="d18">
					<y:ViewState>
						<y:Port x:Key="c|view"/>
					</y:ViewState>
				</data>
			</port>
			<port name="p8">
				<data key="d16">
					<y:GraphMLReference ResourceKey="31"/>
				</data>
				<data key="d18">
					<y:ViewState>
						<y:Port x:Key="c|view"/>
					</y:ViewState>
				</data>
			</port>
			<port name="p9">
				<data key="d16">
					<y:GraphMLReference ResourceKey="32"/>
				</data>
				<data key="d18">
					<y:ViewState>
						<y:Port x:Key="c|view"/>
					</y:ViewState>
				</data>
			</port>
			<port name="p10">
				<data key="d16">
					<y:GraphMLReference ResourceKey="33"/>
				</data>
				<data key="d18">
					<y:ViewState>
						<y:Port x:Key="c|view"/>
					</y:ViewState>
				</data>
			</port>
			<port name="p11">
				<data key="d16">
					<y:GraphMLReference ResourceKey="34"/>
				</data>
				<data key="d18">
					<y:ViewState>
						<y:Port x:Key="c|view"/>
					</y:ViewState>
				</data>
			</port>
			<port name="p12">
				<data key="d16">
					<y:GraphMLReference ResourceKey="60"/>
				</data>
				<data key="d18">
					<y:ViewState>
						<y:Port x:Key="c|view"/>
					</y:ViewState>
				</data>
			</port>
			<port name="p13">
				<data key="d16">
					<y:GraphMLReference ResourceKey="61"/>
				</data>
				<data key="d18">
					<y:ViewState>
						<y:Port x:Key="c|view"/>
					</y:ViewState>
				</data>
			</port>
			<port name="p14">
				<data key="d16">
					<y:GraphMLReference ResourceKey="62"/>
				</data>
				<data key="d18">
					<y:ViewState>
						<y:Port x:Key="c|view"/>
					</y:ViewState>
				</data>
			</port>
			<port name="p15">
				<data key="d18">
					<y:ViewState>
						<y:Port x:Key="c|view"/>
					</y:ViewState>
				</data>
			</port>
			<port name="p16">
				<data key="d16">
					<y:GraphMLReference ResourceKey="67"/>
				</data>
				<data key="d18">
					<y:ViewState>
						<y:Port x:Key="c|view"/>
					</y:ViewState>
				</data>
			</port>
			<port name="p17">
				<data key="d18">
					<y:ViewState>
						<y:Port x:Key="c|view"/>
					</y:ViewState>
				</data>
			</port>
			<port name="p18">
				<data key="d16">
					<y:GraphMLReference ResourceKey="77"/>
				</data>
				<data key="d18">
					<y:ViewState>
						<y:Port x:Key="c|view"/>
					</y:ViewState>
				</data>
			</port>
			<port name="p19">
				<data key="d16">
					<y:GraphMLReference ResourceKey="78"/>
				</data>
				<data key="d18">
					<y:ViewState>
						<y:Port x:Key="c|view"/>
					</y:ViewState>
				</data>
			</port>
			<port name="p20">
				<data key="d18">
					<y:ViewState>
						<y:Port x:Key="c|view"/>
					</y:ViewState>
				</data>
			</port>
			<port name="p21">
				<data key="d16">
					<y:GraphMLReference ResourceKey="80"/>
				</data>
				<data key="d18">
					<y:ViewState>
						<y:Port x:Key="c|view"/>
					</y:ViewState>
				</data>
			</port>
			<port name="p22">
				<data key="d16">
					<y:GraphMLReference ResourceKey="81"/>
				</data>
				<data key="d18">
					<y:ViewState>
						<y:Port x:Key="c|view"/>
					</y:ViewState>
				</data>
			</port>
			<port name="p23">
				<data key="d16">
					<y:GraphMLReference ResourceKey="82"/>
				</data>
				<data key="d18">
					<y:ViewState>
						<y:Port x:Key="c|view"/>
					</y:ViewState>
				</data>
			</port>
			<port name="p24">
				<data key="d16">
					<y:GraphMLReference ResourceKey="83"/>
				</data>
				<data key="d18">
					<y:ViewState>
						<y:Port x:Key="c|view"/>
					</y:ViewState>
				</data>
			</port>
			<port name="p25">
				<data key="d16">
					<y:GraphMLReference ResourceKey="84"/>
				</data>
				<data key="d18">
					<y:ViewState>
						<y:Port x:Key="c|view"/>
					</y:ViewState>
				</data>
			</port>
			<port name="p26">
				<data key="d16">
					<y:GraphMLReference ResourceKey="85"/>
				</data>
				<data key="d18">
					<y:ViewState>
						<y:Port x:Key="c|view"/>
					</y:ViewState>
				</data>
			</port>
			<port name="p27">
				<data key="d18">
					<y:ViewState>
						<y:Port x:Key="c|view"/>
					</y:ViewState>
				</data>
			</port>
			<port name="p28">
				<data key="d16">
					<y:GraphMLReference ResourceKey="86"/>
				</data>
				<data key="d18">
					<y:ViewState>
						<y:Port x:Key="c|view"/>
					</y:ViewState>
				</data>
			</port>
			<port name="p29">
				<data key="d16">
					<y:GraphMLReference ResourceKey="87"/>
				</data>
				<data key="d18">
					<y:ViewState>
						<y:Port x:Key="c|view"/>
					</y:ViewState>
				</data>
			</port>
			<port name="p30">
				<data key="d16">
					<y:GraphMLReference ResourceKey="88"/>
				</data>
				<data key="d18">
					<y:ViewState>
						<y:Port x:Key="c|view"/>
					</y:ViewState>
				</data>
			</port>
			<port name="p31">
				<data key="d16">
					<y:GraphMLReference ResourceKey="99"/>
				</data>
				<data key="d18">
					<y:ViewState>
						<y:Port x:Key="c|view"/>
					</y:ViewState>
				</data>
			</port>
			<port name="p32">
				<data key="d16">
					<y:GraphMLReference ResourceKey="112"/>
				</data>
				<data key="d18">
					<y:ViewState>
						<y:Port x:Key="c|view"/>
					</y:ViewState>
				</data>
			</port>
			<port name="p33">
				<data key="d16">
					<y:GraphMLReference ResourceKey="113"/>
				</data>
				<data key="d18">
					<y:ViewState>
						<y:Port x:Key="c|view"/>
					</y:ViewState>
				</data>
			</port>
			<port name="p34">
				<data key="d16">
					<y:GraphMLReference ResourceKey="114"/>
				</data>
				<data key="d18">
					<y:ViewState>
						<y:Port x:Key="c|view"/>
					</y:ViewState>
				</data>
			</port>
			<port name="p35">
				<data key="d16">
					<y:GraphMLReference ResourceKey="121"/>
				</data>
				<data key="d18">
					<y:ViewState>
						<y:Port x:Key="c|view"/>
					</y:ViewState>
				</data>
			</port>
			<port name="p36">
				<data key="d16">
					<y:GraphMLReference ResourceKey="122"/>
				</data>
				<data key="d18">
					<y:ViewState>
						<y:Port x:Key="c|view"/>
					</y:ViewState>
				</data>
			</port>
			<port name="p37">
				<data key="d18">
					<y:ViewState>
						<y:Port x:Key="c|view"/>
					</y:ViewState>
				</data>
			</port>
			<port name="p38">
				<data key="d18">
					<y:ViewState>
						<y:Port x:Key="c|view"/>
					</y:ViewState>
				</data>
			</port>
			<port name="p39">
				<data key="d16">
					<y:GraphMLReference ResourceKey="130"/>
				</data>
				<data key="d18">
					<y:ViewState>
						<y:Port x:Key="c|view"/>
					</y:ViewState>
				</data>
			</port>
			<port name="p40">
				<data key="d16">
					<y:GraphMLReference ResourceKey="131"/>
				</data>
				<data key="d18">
					<y:ViewState>
						<y:Port x:Key="c|view"/>
					</y:ViewState>
				</data>
			</port>
			<port name="p41">
				<data key="d16">
					<y:FreeNodePortLocationModelParameter Ratio="0.004132231404958664,0.5"/>
				</data>
				<data key="d18">
					<y:ViewState>
						<y:Port x:Key="c|view"/>
					</y:ViewState>
				</data>
			</port>
		</node>
		<node id="n62">
			<data key="d0">100</data>
			<data key="d4">
				<x:List>
					<y:Label LayoutParameter="{y:GraphMLReference 2}">
						<y:Label.Text><![CDATA[<h2>Run trimal for every mlst_aligned/(genename).fna</h2><h2>Write trimmed to mlst_trimmed/(genename).fna</h2>]]></y:Label.Text>
						<y:Label.Style>
							<yjs:MarkupLabelStyle verticalTextAlignment="CENTER" horizontalTextAlignment="CENTER" font="{y:GraphMLReference 123}" textFill="WHITE"/>
						</y:Label.Style>
					</y:Label>
				</x:List>
			</data>
			<data key="d5">
				<y:RectD X="-58.8125" Y="4830" Width="568.8125" Height="60"/>
			</data>
			<data key="d7">
				<yjs:ShapeNodeStyle stroke="{y:GraphMLReference 4}" fill="DARK_GREEN"/>
			</data>
			<data key="d8">
				<y:ViewState>
					<y:FolderNodeState x:Key="c|view" Layout="63,-15,252,60">
						<y:FolderNodeState.Labels>
							<y:Label LayoutParameter="{y:GraphMLReference 2}">
								<y:Label.Text>Test</y:Label.Text>
								<y:Label.Style>
									<yjs:DefaultLabelStyle verticalTextAlignment="CENTER" horizontalTextAlignment="CENTER" font="{y:GraphMLReference 5}" textFill="WHITE"/>
								</y:Label.Style>
							</y:Label>
						</y:FolderNodeState.Labels>
					</y:FolderNodeState>
				</y:ViewState>
			</data>
			<port name="p0">
				<data key="d16">
					<y:GraphMLReference ResourceKey="6"/>
				</data>
				<data key="d18">
					<y:ViewState>
						<y:Port x:Key="c|view"/>
					</y:ViewState>
				</data>
			</port>
			<port name="p1">
				<data key="d16">
					<y:GraphMLReference ResourceKey="7"/>
				</data>
				<data key="d18">
					<y:ViewState>
						<y:Port x:Key="c|view"/>
					</y:ViewState>
				</data>
			</port>
			<port name="p2">
				<data key="d16">
					<y:GraphMLReference ResourceKey="8"/>
				</data>
				<data key="d18">
					<y:ViewState>
						<y:Port x:Key="c|view"/>
					</y:ViewState>
				</data>
			</port>
			<port name="p3">
				<data key="d16">
					<y:GraphMLReference ResourceKey="9"/>
				</data>
				<data key="d18">
					<y:ViewState>
						<y:Port x:Key="c|view"/>
					</y:ViewState>
				</data>
			</port>
			<port name="p4">
				<data key="d16">
					<y:GraphMLReference ResourceKey="13"/>
				</data>
				<data key="d18">
					<y:ViewState>
						<y:Port x:Key="c|view"/>
					</y:ViewState>
				</data>
			</port>
			<port name="p5">
				<data key="d16">
					<y:GraphMLReference ResourceKey="14"/>
				</data>
				<data key="d18">
					<y:ViewState>
						<y:Port x:Key="c|view"/>
					</y:ViewState>
				</data>
			</port>
			<port name="p6">
				<data key="d16">
					<y:GraphMLReference ResourceKey="15"/>
				</data>
				<data key="d18">
					<y:ViewState>
						<y:Port x:Key="c|view"/>
					</y:ViewState>
				</data>
			</port>
			<port name="p7">
				<data key="d16">
					<y:GraphMLReference ResourceKey="30"/>
				</data>
				<data key="d18">
					<y:ViewState>
						<y:Port x:Key="c|view"/>
					</y:ViewState>
				</data>
			</port>
			<port name="p8">
				<data key="d16">
					<y:GraphMLReference ResourceKey="31"/>
				</data>
				<data key="d18">
					<y:ViewState>
						<y:Port x:Key="c|view"/>
					</y:ViewState>
				</data>
			</port>
			<port name="p9">
				<data key="d16">
					<y:GraphMLReference ResourceKey="32"/>
				</data>
				<data key="d18">
					<y:ViewState>
						<y:Port x:Key="c|view"/>
					</y:ViewState>
				</data>
			</port>
			<port name="p10">
				<data key="d18">
					<y:ViewState>
						<y:Port x:Key="c|view"/>
					</y:ViewState>
				</data>
			</port>
			<port name="p11">
				<data key="d16">
					<y:GraphMLReference ResourceKey="63"/>
				</data>
				<data key="d18">
					<y:ViewState>
						<y:Port x:Key="c|view"/>
					</y:ViewState>
				</data>
			</port>
			<port name="p12">
				<data key="d18">
					<y:ViewState>
						<y:Port x:Key="c|view"/>
					</y:ViewState>
				</data>
			</port>
			<port name="p13">
				<data key="d16">
					<y:GraphMLReference ResourceKey="68"/>
				</data>
				<data key="d18">
					<y:ViewState>
						<y:Port x:Key="c|view"/>
					</y:ViewState>
				</data>
			</port>
			<port name="p14">
				<data key="d18">
					<y:ViewState>
						<y:Port x:Key="c|view"/>
					</y:ViewState>
				</data>
			</port>
			<port name="p15">
				<data key="d16">
					<y:GraphMLReference ResourceKey="69"/>
				</data>
				<data key="d18">
					<y:ViewState>
						<y:Port x:Key="c|view"/>
					</y:ViewState>
				</data>
			</port>
			<port name="p16">
				<data key="d16">
					<y:GraphMLReference ResourceKey="76"/>
				</data>
				<data key="d18">
					<y:ViewState>
						<y:Port x:Key="c|view"/>
					</y:ViewState>
[truncated: 969,822 more chars]
